# Supplementary material for: Bis(guanidinium) tetra­iodidomercurate(II)
Source: Acta Crystallogr Sect E Struct Rep Online. 2009 Apr 10;65(Pt 5):m503. doi: 10.1107/S160053680901280X (PMC2977565; doi:10.1107/S160053680901280X)
Supplement: Supplementary file 1 [file e-65-0m503-sup1.cif]

##############################################################################
###                                                                        ###
###        Electronic paper (Acta Crystallographica Section E)             ###
###                                                                        ###
##############################################################################
#                                                                            #
# This CIF contains the data in a paper accepted for publication in Acta     #
# Crystallographica Section E. It conforms to the requirements of Notes      #
# for Authors for Section E, and has been peer reviewed under the auspices   #
# of the IUCr Commission on Journals.                                        #
#                                                                            #
# Full details of the Crystallographic Information File format               #
# are given in the paper "The Crystallographic Information File (CIF):       #
# a New Standard Archive File for Crystallography" by S. R. Hall, F. H.      #
# Allen and I. D. Brown [Acta Cryst. (1991), A47, 655-685].                  #
#                                                                            #
# The current version of the core CIF dictionary is obtainable from          #
# ftp://ftp.iucr.org/pub/cif_core.dic. The current version number is 2.4.    #
#                                                                            #
# Software is freely available for graphical display of the structure(s) in  #
# this CIF.  For information consult the CIF home page http://www.iucr.org/  #
# cif/home.html                                                              #
#                                                                            #
# This file may be used for bona fide research purposes within the           #
# scientific community so long as proper attribution is given to the journal # 
# article from which it was obtained.                                        #
#                                                                            #
##############################################################################
                                             
data_I
_audit_creation_method     SHELXL
_chemical_name_systematic
;
Bis(guanidinium) tetraiodidomercurate(II)
;
_chemical_name_common     'Guanidine mercury iodid'
_chemical_formula_moiety     '2(C H6 N3 +), Hg I4 2-'
_chemical_formula_sum     'C2 H12 Hg I4 N6'
_chemical_formula_structural     '[C(NH2)3]2HgI4'
_chemical_formula_analytical     '[C(NH2)3]2HgI4'
_chemical_formula_iupac     '(C1 H6 N3)2 [Hg I4]'
_chemical_formula_weight     828.37
_chemical_melting_point     ?
_symmetry_cell_setting     'triclinic'
_symmetry_space_group_name_H-M     'P -1'
_symmetry_space_group_name_Hall     '-P 1'
loop_
    _symmetry_equiv_pos_as_xyz
    'x, y, z'
    '-x, -y, -z'
_cell_length_a     8.981(2)
_cell_length_b     8.996(2)
_cell_length_c     12.302(3)
_cell_angle_alpha     105.80(3)
_cell_angle_beta     95.79(4)
_cell_angle_gamma     118.46(2)
_cell_volume     808.9(5)
_cell_formula_units_Z     2
_cell_measurement_reflns_used     2000
_cell_measurement_theta_min     2.65
_cell_measurement_theta_max     28.04
_cell_measurement_temperature     298
_exptl_crystal_description     'cylindric'
_exptl_crystal_colour     'yellow'
_exptl_crystal_size_max     0.42
_exptl_crystal_size_mid     0.38
_exptl_crystal_size_min     0.32
_exptl_crystal_density_diffrn     3.401
_exptl_crystal_density_meas     ?
_exptl_crystal_density_method     'none'
_exptl_crystal_F_000     716
_exptl_absorpt_coefficient_mu     17.126
_exptl_absorpt_correction_type     'numerical'
_exptl_absorpt_process_details     '(XSHAPE; Stoe & Cie, 1999)'
_exptl_absorpt_correction_T_min     0.0166
_exptl_absorpt_correction_T_max     0.0568
_exptl_special_details
;
;
_diffrn_ambient_temperature     298
_diffrn_radiation_type     MoK\a
_diffrn_radiation_wavelength     0.71073
_diffrn_radiation_source     'fine-focus sealed tube'
_diffrn_radiation_monochromator     graphite
_diffrn_measurement_device     'Stoe IPDS-I'
_diffrn_measurement_method     'imaging plate dynamic profile intergration'
_diffrn_reflns_number     14500
_diffrn_reflns_av_R_equivalents     0.1177
_diffrn_reflns_av_sigmaI/netI     0.1011
_diffrn_reflns_theta_min     2.65
_diffrn_reflns_theta_max     28.04
_diffrn_reflns_theta_full     27.50
_diffrn_measured_fraction_theta_max     28.05
_diffrn_measured_fraction_theta_full     0.976
_diffrn_reflns_limit_h_min     -11
_diffrn_reflns_limit_h_max     11
_diffrn_reflns_limit_k_min     -11
_diffrn_reflns_limit_k_max     11
_diffrn_reflns_limit_l_min     -16
_diffrn_reflns_limit_l_max     16
_refine_special_details
;
Refinement of <i>F</i>^2^ against ALL reflections. The weighted <i>R</i>-factor
<i>wR</i> and goodness of fit <i>S</i> are based on <i>F</i>^2^, conventional
<i>R</i>-factors <i>R</i> are based on <i>F</i>, with <i>F</i> set to zero for
negative <i>F</i>^2^. The threshold expression of <i>F</i>^2^ >
\s(<i>F</i>^2^) is used only for calculating <i>R</i>-factors(gt) <i>etc</i>.
and is not relevant to the choice of reflections for refinement.
<i>R</i>-factors based on <i>F</i>^2^ are statistically about twice as large
as those based on <i>F</i>, and <i>R</i>- factors based on ALL data will be
even larger.
;
_reflns_number_total     3613
_reflns_number_gt     1846
_reflns_threshold_expression     I>2\s(I)
_refine_ls_structure_factor_coef     Fsqd
_refine_ls_matrix_type     full
_refine_ls_R_factor_all     0.0984
_refine_ls_R_factor_gt     0.0587
_refine_ls_wR_factor_all     0.0699
_refine_ls_wR_factor_gt     0.1485
_refine_ls_wR_factor_ref     0.1353
_refine_ls_goodness_of_fit_all     0.810
_refine_ls_goodness_of_fit_ref     1.048
_refine_ls_restrained_S_all     0.806
_refine_ls_number_reflns     3613
_refine_ls_number_parameters     156
_refine_ls_number_restraints     32
_refine_ls_hydrogen_treatment     mixed
_refine_ls_weighting_scheme     calc
_refine_ls_weighting_details
                 'calc w=1/[\s^2^(Fo^2^)+(0.0353P)^2^] where P=(Fo^2^+2Fc^2^)/3'
_atom_sites_solution_hydrogens     geom
_atom_sites_solution_primary     direct
_atom_sites_solution_secondary     difmap
_refine_ls_shift/su_max     0.000
_refine_ls_shift/su_mean     0.000
_refine_diff_density_max     3.075
_refine_diff_density_min     -2.708
_refine_ls_extinction_method     'SHELXL93 (Sheldrick, 2008)'
_refine_ls_extinction_coef     0.00075(10)
_refine_ls_extinction_expression
                                  'Fc^*^=kFc[1+0.001xFc^2^\l^3^/sin(2\q)]^-1/4^'
loop_
    _atom_type_symbol
    _atom_type_description
    _atom_type_scat_dispersion_real
    _atom_type_scat_dispersion_imag
    _atom_type_scat_source
    'C' 'C' 0.0033 0.0016
                         'International Tables Vol C Tables 4.2.6.8 and 6.1.1.4'
    'H' 'H' 0.0000 0.0000
                         'International Tables Vol C Tables 4.2.6.8 and 6.1.1.4'
    'N' 'N' 0.0061 0.0033
                         'International Tables Vol C Tables 4.2.6.8 and 6.1.1.4'
    'I' 'I' -0.4742 1.8119
                         'International Tables Vol C Tables 4.2.6.8 and 6.1.1.4'
    'Hg' 'Hg' -2.3894 9.2266
                         'International Tables Vol C Tables 4.2.6.8 and 6.1.1.4'
_computing_data_collection     'EXPOSE (Stoe & Cie, 1999)'
_computing_cell_refinement     'CELL (Stoe & Cie, 1999)'
_computing_data_reduction     'XPREP (Bruker, 2003)'
_computing_structure_solution     'SHELXS86 (Sheldrick, 2008)'
_computing_structure_refinement     'SHELXL93 (Sheldrick, 2008)'
_computing_molecular_graphics
;
DIAMOND (Crystal Impact, 2008) and PLATON (Spek, 2009)
;
_computing_publication_material     'SHELXL93 (Sheldrick, 2008)'
loop_
    _atom_site_type_symbol
    _atom_site_label
    _atom_site_fract_x
    _atom_site_fract_y
    _atom_site_fract_z
    _atom_site_U_iso_or_equiv
    _atom_site_thermal_displace_type
    _atom_site_calc_flag
    _atom_site_refinement_flags
    _atom_site_occupancy
    _atom_site_disorder_group
    Hg Hg1 0.34641(9) 0.61562(10) 0.73508(6) 0.0667(3) Uani d . 1 .
    I I1 0.0809(2) 0.5696(2) 0.84518(10) 0.0650(3) Uani d . 1 .
    I I2 0.53156(14) 0.4740(2) 0.82071(9) 0.0607(3) Uani d . 1 .
    I I3 0.58185(14) 0.9944(2) 0.80058(10) 0.0627(3) Uani d . 1 .
    I I4 0.22651(14) 0.4550(2) 0.49342(9) 0.0673(3) Uani d . 1 .
    C C1 0.0864(17) 0.0540(15) 0.8824(8) 0.051(3) Uani d D 1 .
    N N11 0.2387(17) 0.0661(18) 0.9149(13) 0.072(4) Uani d D 1 .
    H H11A 0.246(12)   -0.030(7)   0.902(4)   0.12(3)   Uiso d D 1 .
    H H11B 0.333(7)   0.174(5)   0.9499(19) 0.12(3)   Uiso d D 1 .
    N N12 0.0824(14) 0.2000(14) 0.9034(11) 0.066(4) Uani d D 1 .
    H H12A 0.179(2)   0.3056(13) 0.9387(16) 0.12(3)   Uiso d D 1 .
    H H12B -0.0169(19) 0.193(2)   0.8825(17) 0.12(3)   Uiso d D 1 .
    N N13 -0.0542(16) -0.1065(19) 0.8300(14) 0.080(4) Uani d D 1 .
    H H13A -0.152(4)   -0.111(8)   0.810(3)   0.12(3)   Uiso d D 1 .
    H H13B -0.054(9)   -0.207(5)   0.815(3)   0.12(3)   Uiso d D 1 .
    C C2 0.2590(18) -0.012(2)   0.5152(16) 0.067(4) Uani d D 1 .
    N N21 0.4067(18) 0.136(2)   0.5198(14) 0.086(5) Uani d D 1 .
    H H21A 0.453(8)   0.138(11)   0.461(4)   0.12(3)   Uiso d D 1 .
    H H21B 0.457(8)   0.232(6)   0.584(3)   0.12(3)   Uiso d D 1 .
    N N22 0.1800(17) -0.158(2)   0.4211(13) 0.092(5) Uani d D 1 .
    H H22A 0.085(3)   -0.246(11)   0.427(11)   0.12(3)   Uiso d D 1 .
    H H22B 0.212(14)   -0.173(18)   0.357(5)   0.12(3)   Uiso d D 1 .
    N N23 0.193(2)   -0.009(3)   0.6078(14) 0.110(7) Uani d D 1 .
    H H23A 0.098(3)   -0.100(11)   0.610(12)   0.12(3)   Uiso d D 1 .
    H H23B 0.252(13)   0.093(8)   0.668(7)   0.12(3)   Uiso d D 1 .
loop_
    _atom_site_aniso_label
    _atom_site_aniso_U_11
    _atom_site_aniso_U_22
    _atom_site_aniso_U_33
    _atom_site_aniso_U_12
    _atom_site_aniso_U_13
    _atom_site_aniso_U_23
    Hg1 0.0686(4) 0.0651(5) 0.0641(4) 0.0319(4) 0.0196(3) 0.0262(4)
    I1 0.0802(7) 0.0566(7) 0.0743(7) 0.0413(6) 0.0367(6) 0.0307(6)
    I2 0.0632(6) 0.0535(7) 0.0608(6) 0.0271(6) 0.0115(5) 0.0233(5)
    I3 0.0605(6) 0.0547(7) 0.0725(7) 0.0284(6) 0.0193(5) 0.0259(6)
    I4 0.0606(6) 0.0668(8) 0.0540(6) 0.0182(6) 0.0137(5) 0.0237(6)
    C1 0.060(9) 0.039(10) 0.050(8) 0.023(8) 0.014(7) 0.017(8)
    N11 0.063(9) 0.069(11) 0.111(12) 0.045(8) 0.032(9) 0.047(10)
    N12 0.063(8) 0.039(9) 0.077(9) 0.022(7) -0.004(7) 0.009(8)
    N13 0.068(9) 0.053(11) 0.113(13) 0.033(9) 0.004(9) 0.027(10)
    C2 0.053(9) 0.047(12) 0.076(12) 0.014(9) 0.003(9) 0.016(10)
    N21 0.079(10) 0.048(11) 0.088(11) 0.005(9) 0.033(9) 0.013(9)
    N22 0.076(10) 0.054(12) 0.060(9) -0.012(9) 0.006(8) -0.006(8)
    N23 0.074(11) 0.096(15) 0.077(11) -0.007(10) 0.032(10) 0.010(11)
_geom_special_details
;
All e.s.d.'s (except the e.s.d. in the dihedral angle between two l.s. planes)
are estimated using the full covariance matrix. The cell e.s.d.'s are taken
into account individually in the estimation of e.s.d.'s in distances, angles
and torsion angles; correlations between e.s.d.'s in cell parameters are only
used when they are defined by crystal symmetry. An approximate (isotropic)
treatment of cell e.s.d.'s is used for estimating e.s.d.'s involving l.s.
planes.
;
loop_
    _geom_bond_atom_site_label_1
    _geom_bond_atom_site_label_2
    _geom_bond_site_symmetry_2
    _geom_bond_distance
    _geom_bond_publ_flag
    Hg1 I4 . 2.760(2) ?
    Hg1 I1 . 2.7762(15) ?
    Hg1 I2 . 2.8098(14) ?
    Hg1 I3 . 2.833(2) ?
    I1 H13B 1_565 2.87(7) ?
    I1 H11A 1_565 3.00(4) ?
    I2 H21B . 2.91(3) ?
    I2 H23B . 2.99(5) ?
    I3 H13A 1_665 2.97(5) ?
    I3 H22B 2_666 3.05(7) ?
    I3 H21A 2_666 3.03(4) ?
    I3 H12B 1_665 3.057(19) ?
    C1 N13 . 1.29(2) ?
    C1 N12 . 1.29(2) ?
    C1 N11 . 1.32(2) ?
    N11 H11A . 0.88(8) ?
    N11 H11B . 0.87(5) ?
    N12 H12A . 0.87(2) ?
    N12 H12B . 0.87(2) ?
    N13 H13A . 0.87(5) ?
    N13 H13B . 0.88(6) ?
    C2 N22 . 1.30(2) ?
    C2 N21 . 1.34(2) ?
    C2 N23 . 1.34(2) ?
    N21 H21B . 0.87(4) ?
    N21 H21A . 0.87(7) ?
    N22 H22B . 0.87(9) ?
    N22 H22A . 0.87(9) ?
    N23 H23A . 0.87(9) ?
    N23 H23B . 0.87(8) ?
loop_
    _geom_angle_atom_site_label_1
    _geom_angle_atom_site_label_2
    _geom_angle_atom_site_label_3
    _geom_angle_site_symmetry_1
    _geom_angle_site_symmetry_3
    _geom_angle
    _geom_angle_publ_flag
    I4 Hg1 I1 . . 113.75(5) ?
    I4 Hg1 I2 . . 109.54(5) ?
    I1 Hg1 I2 . . 108.81(4) ?
    I4 Hg1 I3 . . 109.38(6) ?
    I1 Hg1 I3 . . 107.26(5) ?
    I2 Hg1 I3 . . 107.93(5) ?
    N13 C1 N12 . . 121.1(14) ?
    N13 C1 N11 . . 119.7(14) ?
    N12 C1 N11 . . 119.2(14) ?
    H11A N11 H11B . . 120(7) ?
    H11A N11 C1 . . 120(11) ?
    H11B N11 C1 . . 118.(6)   ?
    H12A N12 H12B . . 120(2) ?
    H12A N12 C1 . . 119.9(19) ?
    H12B N12 C1 . . 120.0(18) ?
    H13A N13 H13B . . 120(6) ?
    H13A N13 C1 . . 117.(4)   ?
    H13B N13 C1 . . 123.(4)   ?
    N22 C2 N21 . . 120.3(17) ?
    N22 C2 N23 . . 119.8(15) ?
    N21 C2 N23 . . 119.9(17) ?
    H21B N21 H21A . . 120(7) ?
    H21B N21 C2 . . 119.(6)   ?
    H21A N21 C2 . . 121.(6)   ?
    H22B N22 H22A . . 120(11) ?
    H22B N22 C2 . . 127.(9)   ?
    H22A N22 C2 . . 114.(9)   ?
    H23A N23 H23B . . 120(11) ?
    H23A N23 C2 . . 125.(10)   ?
    H23B N23 C2 . . 115.(10)   ?
loop_
    _geom_torsion_atom_site_label_1
    _geom_torsion_atom_site_label_2
    _geom_torsion_atom_site_label_3
    _geom_torsion_atom_site_label_4
    _geom_torsion_site_symmetry_1
    _geom_torsion_site_symmetry_2
    _geom_torsion_site_symmetry_3
    _geom_torsion_site_symmetry_4
    _geom_torsion
    _geom_torsion_publ_flag
    N13 C1 N11 H11A . . . . 0.0(6) ?
    N12 C1 N11 H11A . . . . -180.0(5) ?
    N13 C1 N11 H11B . . . . 180.0(6) ?
    N12 C1 N11 H11B . . . . 0.0(5) ?
    N13 C1 N12 H12A . . . . -180.0(6) ?
    N11 C1 N12 H12A . . . . 0.0(4) ?
    N13 C1 N12 H12B . . . . 0.1(9) ?
    N11 C1 N12 H12B . . . . -180.0(8) ?
    N12 C1 N13 H13A . . . . -0.1(10) ?
    N11 C1 N13 H13A . . . . 179.9(7) ?
    N12 C1 N13 H13B . . . . -179.9(7) ?
    N11 C1 N13 H13B . . . . 0.1(10) ?
    N22 C2 N21 H21B . . . . 180.0(5) ?
    N23 C2 N21 H21B . . . . -0.1(6) ?
    N22 C2 N21 H21A . . . . 0.0(5) ?
    N23 C2 N21 H21A . . . . 179.9(6) ?
    N21 C2 N22 H22B . . . . 0.1(6) ?
    N23 C2 N22 H22B . . . . -179.9(6) ?
    N21 C2 N22 H22A . . . . 180.0(5) ?
    N23 C2 N22 H22A . . . . 0.1(6) ?
    N22 C2 N23 H23A . . . . -0.2(11) ?
    N21 C2 N23 H23A . . . . 179.9(8) ?
    N22 C2 N23 H23B . . . . -179.9(7) ?
    N21 C2 N23 H23B . . . . 0.1(9) ?
loop_
    _geom_hbond_atom_site_label_D
    _geom_hbond_atom_site_label_H
    _geom_hbond_atom_site_label_A
    _geom_hbond_site_symmetry_A
    _geom_hbond_distance_DH
    _geom_hbond_distance_HA
    _geom_hbond_distance_DA
    _geom_hbond_angle_DHA
    N11 H11A I1 1_545 0.87(4) 3.00(4) 3.78(2) 151(2)
    N12 H12A I2 . 0.87(4) 3.46(2) 3.83(2) 123(2)
    N13 H13A I3 1_445 0.87(4) 2.96(4) 3.80(2) 161(2)
    N13 H13B I1 1_545 0.87(4) 2.88(4) 3.69(2) 156(2)
    N21 H21A I3 2_666 0.87(4) 3.03(4) 3.82(2) 151(2)
    N21 H21B I2 . 0.87(4) 2.91(4) 3.74(2) 162(6)
    N22 H22A I4 2_556 0.87(9) 2.98(4) 3.82(2) 162(2)
    N22 H22B I3 2_666 0.87(10) 3.05(4) 3.81(2) 147(2)
    N23 H23A I4 2_556 0.87(9) 2.91(4) 3.71(2) 153(2)
    N23 H23B I2 . 0.87(4) 2.99(4) 3.82(2) 161(6)
data_global
_journal_date_recd_electronic     2009-04-01
_journal_date_accepted     2009-04-04
_journal_name_full     'Acta Crystallographica, Section E'
_journal_year     2009
_journal_volume     65
_journal_issue      5
_journal_page_first     m503
_journal_page_last     m503
_journal_paper_category     QM
_journal_coeditor_code     BX2201
_publ_contact_author_name     'Prof. B. Thimme Gowda'
_publ_contact_author_address
;
  Department of Chemistry
  Mangalore University
  Mangalagangotri-574 199
  Mangalore, INDIA
;
_publ_contact_author_email     gowdabt@yahoo.com
_publ_contact_author_fax     '91 824 2287367'
_publ_contact_author_phone     '91 824 2287262'
_publ_section_title
;
Bis(guanidinium) tetraiodidomercurate(II)
;
loop_
    _publ_author_name
    _publ_author_address
    'Hiromitsu Terao'
; Faculty of Integrated Arts and Sciences
  Tokushima University
  Minamijosanjima-cho
  Tokushima 770-8502, Japan
;
    'Thorsten M. Gesing'
; FB05 Kristallographie
  Universit\"at Bremen
  Klagenfurther Strasse
  28359 Bremen, Germany
;
    'Hideta Ishihara'
; Faculty of Culture and Education
  Saga University
  Saga 840-8502, Japan
;
    'Yoshihiro Furukawa'
; Graduate School of Education
  Hiroshima University
  Higashi-Hiroshima 739-8524, Japan
;
    'B. Thimme Gowda'
; Department of Chemistry
  Mangalore University
  Mangalagangotri 574 199
  Mangalore, India
;
_publ_section_synopsis     .
