# Supplementary material for: Bis(guanidinium) tetra­iodidomercurate(II)
Source: Acta Crystallogr Sect E Struct Rep Online. 2009 Apr 10;65(Pt 5):m503. doi: 10.1107/S160053680901280X (PMC2977565; doi:10.1107/S160053680901280X)
Supplement: Supplementary file 2 [file e-65-0m503-Isup2.hkl]

# 
# h,k,l, Fc-squared, Fo-squared, sigma(Fo-squared) and status flag 
# 
data_I
_shelx_title ' 2 in P-1' 
_shelx_refln_list_code   4 
_shelx_F_calc_maximum      391.72 
_exptl_crystal_F_000       716.00 

loop_ 
 _symmetry_equiv_pos_as_xyz 
 'x, y, z' 
 '-x, -y, -z' 

_cell_length_a                    8.981(2) 
_cell_length_b                    8.996(2) 
_cell_length_c                    12.302(3) 
_cell_angle_alpha                 105.80(3) 
_cell_angle_beta                  95.79(4) 
_cell_angle_gamma                 118.46(2) 

_shelx_F_squared_multiplier     1.000 

loop_ 
 _refln_index_h 
 _refln_index_k 
 _refln_index_l 
 _refln_F_squared_calc 
 _refln_F_squared_meas 
 _refln_F_squared_sigma 
 _refln_observed_status 
   1   0   0    16835.74    21723.30   1012.01 o 
   2   0   0      815.21      614.24    117.90 o 
   3   0   0      189.85      188.07     91.09 o 
   4   0   0      641.62      554.15    115.45 o 
   5   0   0       58.16      170.97     99.29 o 
   6   0   0     1004.65      922.27    105.10 o 
   7   0   0     2246.13     2295.38    233.28 o 
   8   0   0       48.46      112.10    106.97 o 
   9   0   0      365.33      336.62    159.55 o 
  10   0   0       41.93      228.17    186.58 o 
 -10   1   0      216.23      366.09    146.24 o 
  -9   1   0      628.20      747.76    201.97 o 
  -8   1   0       46.27      118.85     94.43 o 
  -7   1   0     4183.51     4358.09    351.65 o 
  -6   1   0     2252.19     2036.96    177.39 o 
  -5   1   0    15393.01    14578.88   1948.16 o 
  -4   1   0     8078.21     7222.19    501.68 o 
  -3   1   0     3211.07     2739.20    342.72 o 
  -2   1   0     7500.36     6026.09    264.89 o 
  -1   1   0     3430.80     3927.58    199.47 o 
   1   1   0     4316.95     4105.66    216.86 o 
   2   1   0      929.06      862.36    123.17 o 
   3   1   0     1504.09     1458.50    112.05 o 
   4   1   0      167.19      186.62    110.59 o 
   5   1   0      260.96      197.03    111.75 o 
   6   1   0      769.53      619.30     98.47 o 
   7   1   0     4874.66     4811.59    563.94 o 
   8   1   0      395.13      334.58    156.28 o 
   9   1   0       92.72       97.35    148.33 o 
 -10   2   0       53.62       12.32    141.10 o 
  -9   2   0      408.11      307.33    136.92 o 
  -8   2   0     1823.01     1866.54    251.35 o 
  -7   2   0       34.71       74.93     90.29 o 
  -6   2   0     3269.27     3096.71    165.91 o 
  -5   2   0      777.43      737.80     92.01 o 
  -4   2   0    23471.53    21836.63   1625.01 o 
  -3   2   0     7159.40     6237.80    317.26 o 
  -2   2   0     1722.38     1495.46    138.98 o 
  -1   2   0      312.12      431.28    141.96 o 
   0   2   0   105381.41   114722.38   3437.47 o 
   1   2   0    36045.17    34420.33    603.73 o 
   2   2   0    12664.66    10105.79    270.20 o 
   3   2   0    23406.67    19814.15   1235.09 o 
   4   2   0     1541.93     1248.70    122.99 o 
   5   2   0     1920.74     1689.65    140.90 o 
   6   2   0     1027.56      962.18    148.80 o 
   7   2   0      375.60      313.36    160.81 o 
   8   2   0       85.41      161.96    160.95 o 
 -11   3   0        5.45       -6.39    132.42 o 
 -10   3   0      178.98      197.02    139.16 o 
  -9   3   0       23.60       58.42     95.45 o 
  -8   3   0      792.06      699.43     97.69 o 
  -7   3   0       25.46       23.69     76.43 o 
  -6   3   0      173.45      229.12    107.43 o 
  -5   3   0    10352.67    10262.74   1228.09 o 
  -4   3   0    50301.59    39402.46   3840.93 o 
  -3   3   0      348.85      311.29    114.23 o 
  -2   3   0      340.27      299.28    104.43 o 
  -1   3   0    13755.94    12628.32   1182.70 o 
   0   3   0       48.19      102.64    190.92 o 
   1   3   0       81.67      140.64    159.81 o 
   2   3   0     2546.32     2321.89    157.30 o 
   3   3   0    21325.86    18242.13   1164.41 o 
   4   3   0      132.73      125.05    131.22 o 
   5   3   0       46.06       38.75    126.35 o 
   6   3   0       75.14       60.35    120.35 o 
   7   3   0      542.00      556.46    169.41 o 
   8   3   0      115.59      100.64    199.82 o 
 -11   4   0      115.94      167.90    162.46 o 
 -10   4   0       10.22      -21.36    114.27 o 
  -9   4   0       98.51       41.11     95.29 o 
  -8   4   0      843.84      900.77     90.48 o 
  -7   4   0     5361.18     5829.02    641.34 o 
  -6   4   0    11441.81    11533.09    905.88 o 
  -5   4   0     3210.21     2507.63    326.19 o 
  -4   4   0    20739.02    18916.74   2024.28 o 
  -3   4   0      122.51      130.69    111.43 o 
  -2   4   0     5665.04     4595.60    185.53 o 
  -1   4   0     1341.66     1263.17    163.04 o 
   1   4   0     2350.60     2948.08    437.93 o 
   2   4   0     2203.37     2156.57    219.29 o 
   3   4   0    17285.47    16499.29   1065.03 o 
   4   4   0      356.73      323.66    142.61 o 
   5   4   0      212.15      138.33    139.34 o 
   6   4   0      115.26      117.66    173.78 o 
   7   4   0       11.35       39.05    172.51 o 
 -11   5   0       50.05      211.08    142.89 o 
 -10   5   0      406.31      340.12    108.96 o 
  -9   5   0      305.69      388.88    115.85 o 
  -8   5   0      226.44      333.56    104.36 o 
  -7   5   0      879.82     1012.82    113.90 o 
  -6   5   0      866.22      923.03    102.47 o 
  -5   5   0      755.91      646.24    110.99 o 
  -4   5   0    15821.73    15731.24   1037.08 o 
  -3   5   0       91.74      106.88    108.76 o 
  -2   5   0     2818.12     2467.45    162.10 o 
  -1   5   0      966.02      958.26    176.41 o 
   3   5   0     5379.66     7344.54    397.81 o 
   4   5   0      843.81     1058.45    182.75 o 
   5   5   0      217.57      322.46    216.64 o 
   6   5   0      273.56      280.33    229.22 o 
 -11   6   0        2.39      -38.01    131.27 o 
 -10   6   0      179.95      339.20    152.83 o 
  -9   6   0      292.88      333.04    118.27 o 
  -8   6   0      103.52      129.51     80.54 o 
  -7   6   0     3243.91     3467.66    195.18 o 
  -6   6   0     3881.68     3931.80    453.67 o 
  -5   6   0    13377.32    12351.75   1274.60 o 
  -4   6   0       16.30       58.62    108.08 o 
  -3   6   0      480.06      356.67    110.85 o 
  -2   6   0     5130.39     4679.22    336.88 o 
 -11   7   0      275.98      291.25    116.75 o 
 -10   7   0      886.41      969.28    132.47 o 
  -9   7   0       46.08      109.72    118.09 o 
  -8   7   0     1054.53     1286.54    199.56 o 
  -7   7   0       67.00       88.79    102.12 o 
  -6   7   0      538.49      526.04    116.75 o 
  -5   7   0      943.47      947.07    118.12 o 
  -4   7   0       70.58      131.64    116.47 o 
  -3   7   0      602.70      480.07    139.92 o 
  -2   7   0      144.92      104.48    159.60 o 
 -11   8   0       13.26      117.61    133.42 o 
 -10   8   0      214.48      394.20    144.01 o 
  -9   8   0      162.61      168.98    127.00 o 
  -8   8   0       90.75       62.71    107.27 o 
  -7   8   0     1228.33     1272.63    145.98 o 
  -6   8   0        3.71       20.78    116.14 o 
  -5   8   0     2197.30     2432.60    135.40 o 
  -4   8   0     3013.49     2731.77    163.04 o 
  -3   8   0     1568.82     1368.66    176.73 o 
 -11   9   0      104.95      245.80    185.88 o 
 -10   9   0      275.08      351.91    164.70 o 
  -9   9   0      755.19     1124.20    161.67 o 
  -8   9   0       33.20       22.72    154.60 o 
  -7   9   0      101.29       66.77    142.16 o 
  -6   9   0     1061.33     1223.95    154.41 o 
  -5   9   0      168.66      209.80    125.68 o 
  -4   9   0      347.39      285.03    152.89 o 
  -3   9   0      219.25      224.36    257.34 o 
 -10  10   0        1.77       30.38    149.57 o 
  -9  10   0      292.65      300.80    166.97 o 
  -8  10   0       65.60      103.33    161.11 o 
  -7  10   0      785.88     1012.95    163.32 o 
  -6  10   0       16.64      -25.37    163.58 o 
  -5  10   0        3.43      -71.94    171.21 o 
  -4  10   0      665.75      619.45    248.29 o 
  -8  11   0       39.08      161.05    173.64 o 
  -7  11   0      103.14      111.23    171.40 o 
  -6  11   0        3.30       53.58    200.47 o 
  -5  11   0      309.70      186.88    233.94 o 
   4 -11   1        9.67       25.07    305.37 o 
   5 -11   1       39.90        1.75    199.12 o 
   6 -11   1      318.33      138.31    171.02 o 
   7 -11   1       34.28       18.43    163.79 o 
   8 -11   1        6.86       16.32    164.85 o 
   4 -10   1      127.74      112.19    204.93 o 
   5 -10   1      217.54      160.14    170.61 o 
   6 -10   1      780.21      788.55    160.82 o 
   7 -10   1      339.74      278.13    160.51 o 
   8 -10   1      301.81      395.60    161.56 o 
   9 -10   1      252.79      377.01    165.01 o 
  10 -10   1       34.10       90.56    148.05 o 
   3  -9   1      487.69      431.78    159.85 o 
   4  -9   1       39.46       12.55    136.99 o 
   5  -9   1      737.79      653.87    128.50 o 
   6  -9   1       54.78       57.80    119.03 o 
   7  -9   1        4.14       62.28    123.45 o 
   8  -9   1        7.25       40.44    136.90 o 
   9  -9   1      217.96      293.82    129.90 o 
  10  -9   1      157.51       63.23    163.36 o 
  11  -9   1        1.06       -7.81    171.37 o 
   2  -8   1      320.46      234.61    169.33 o 
   3  -8   1     3902.64     3412.89    208.95 o 
   4  -8   1      115.41      125.94    119.51 o 
   5  -8   1     1319.73     1256.63    128.52 o 
   6  -8   1      526.73      511.75    107.13 o 
   7  -8   1      600.64      607.63    107.10 o 
   8  -8   1      499.31      499.47    121.73 o 
   9  -8   1     1875.13     3152.01    251.14 o 
  10  -8   1        0.16      -15.48    128.00 o 
  11  -8   1        0.85       38.02    162.46 o 
   1  -7   1      102.00       89.37    187.25 o 
   2  -7   1     4359.49     4328.61    345.64 o 
   3  -7   1       49.22      153.90    120.67 o 
   4  -7   1      753.30      667.95    114.51 o 
   5  -7   1      336.88      297.00    101.81 o 
   6  -7   1     5380.59     6205.37    206.38 o 
   7  -7   1     1079.90     1352.11    108.12 o 
   8  -7   1      369.75      414.63    117.53 o 
   9  -7   1      490.34      498.52    111.02 o 
  10  -7   1        1.91      -61.99    156.59 o 
  11  -7   1        2.25      -19.87    160.96 o 
  -5  -6   1        3.39       20.24    257.58 o 
  -4  -6   1        1.70       26.92    251.74 o 
  -3  -6   1     1765.77     2693.49    274.12 o 
   0  -6   1     3087.60     2860.34    280.45 o 
   1  -6   1    14927.72    15188.71   1128.23 o 
   2  -6   1     2292.44     2277.50    157.40 o 
   3  -6   1     4284.07     3669.48    227.40 o 
   4  -6   1      192.49      142.27     98.79 o 
   5  -6   1      702.26      735.61    106.23 o 
   6  -6   1     6851.21     7617.21    235.09 o 
   7  -6   1       35.60      144.10     84.28 o 
   8  -6   1       11.27       90.97    113.59 o 
   9  -6   1     1102.65     1386.22    124.74 o 
  10  -6   1      214.17      438.42    154.34 o 
  11  -6   1       35.52       41.42    145.15 o 
  -6  -5   1      181.23      162.87    199.99 o 
  -5  -5   1      930.43      994.56    197.20 o 
  -4  -5   1     2090.51     2159.60    212.34 o 
  -3  -5   1      235.74      212.93    150.67 o 
  -2  -5   1      575.43      521.58    164.99 o 
  -1  -5   1     5165.58     6095.27    969.98 o 
   0  -5   1      142.37      178.26    156.24 o 
   1  -5   1     8061.87     8268.31    538.27 o 
   2  -5   1      743.59      743.46    125.47 o 
   3  -5   1      581.39      619.03    111.98 o 
   4  -5   1     3107.23     3089.35    233.76 o 
   5  -5   1     4153.78     3996.38    216.97 o 
   6  -5   1     8376.12     9425.55    788.59 o 
   7  -5   1     2481.22     2869.96    281.97 o 
   8  -5   1     2772.38     2961.11    285.65 o 
   9  -5   1      233.28      214.51     95.37 o 
  10  -5   1        4.87      120.09    136.33 o 
  11  -5   1       54.32      132.23    132.69 o 
  -7  -4   1      427.01      376.79    172.44 o 
  -6  -4   1        0.68       -5.83    161.93 o 
  -5  -4   1      501.62      386.21    133.01 o 
  -4  -4   1       66.16       85.12    118.90 o 
  -3  -4   1     1329.10     1325.24    147.58 o 
  -2  -4   1     4835.75     4875.14    391.08 o 
  -1  -4   1     5129.24     5646.80    758.72 o 
   0  -4   1       58.45      127.69    144.76 o 
   1  -4   1    27595.72    29324.81   1606.63 o 
   2  -4   1    75373.27    66546.42   3649.32 o 
   3  -4   1    26372.61    23954.07   1641.50 o 
   4  -4   1     1110.18     1123.29    101.97 o 
   5  -4   1     8612.08     7895.20    490.51 o 
   6  -4   1     2259.87     2058.29    129.02 o 
   7  -4   1       45.09      142.72    109.66 o 
   8  -4   1       15.77       33.97    101.18 o 
   9  -4   1      117.68      226.64    115.40 o 
  10  -4   1       13.10       17.30    153.88 o 
  11  -4   1       49.70      -65.91    145.52 o 
  -8  -3   1       48.36       69.09    164.94 o 
  -7  -3   1     1406.37     1413.64    165.95 o 
  -6  -3   1        1.66      -19.75    119.01 o 
  -5  -3   1     3556.49     3402.50    337.92 o 
  -4  -3   1     4941.07     4570.16    264.33 o 
  -3  -3   1     6829.06     5782.43    235.03 o 
  -2  -3   1       80.27       70.07    117.14 o 
  -1  -3   1     2317.72     2216.73    154.47 o 
   0  -3   1    24277.53    29035.12    935.74 o 
   1  -3   1       60.98      110.54    122.44 o 
   2  -3   1    23555.21    22805.32   1072.49 o 
   3  -3   1     3785.40     2914.98    249.76 o 
   4  -3   1     2147.04     2092.84    243.09 o 
   5  -3   1     2622.51     2201.40    181.31 o 
   6  -3   1     1669.09     1424.85    132.68 o 
   7  -3   1      192.35      110.58     90.27 o 
   8  -3   1      917.48      935.41    127.88 o 
   9  -3   1     2398.20     2692.50    410.40 o 
  10  -3   1      219.59      268.86    157.04 o 
  11  -3   1        4.20       71.74    165.60 o 
  -8  -2   1       24.64      -16.60    158.54 o 
  -7  -2   1     2045.41     1983.14    195.78 o 
  -6  -2   1     1540.40     1545.03    174.17 o 
  -5  -2   1        4.77      -13.98     99.17 o 
  -4  -2   1     1767.87     1463.73    118.57 o 
  -3  -2   1      910.15      796.23    115.86 o 
  -2  -2   1       67.75       72.47    122.13 o 
  -1  -2   1     9619.71    10009.46    225.16 o 
   0  -2   1    22867.52    27618.71    376.99 o 
   1  -2   1      481.58      481.64    129.33 o 
   2  -2   1   153447.00   117036.09   7655.56 o 
   3  -2   1    38098.50    30013.05   1752.23 o 
   4  -2   1    29565.27    22021.56   2683.96 o 
   5  -2   1      352.38      368.05     90.28 o 
   6  -2   1      452.49      319.86     96.79 o 
   7  -2   1     1689.76     1768.76    169.65 o 
   8  -2   1     1095.78      968.94    154.13 o 
   9  -2   1      477.98      431.36    125.28 o 
  10  -2   1       42.33      -92.44    161.08 o 
  -9  -1   1        5.64     -142.94    162.73 o 
  -8  -1   1       32.55       32.95    153.39 o 
  -7  -1   1     2084.59     1945.87    176.51 o 
  -6  -1   1     1060.21      873.37    106.56 o 
  -5  -1   1      377.14      315.58     78.62 o 
  -4  -1   1      792.66      577.32    111.43 o 
  -3  -1   1    31881.96    26742.16   1079.67 o 
  -2  -1   1    37181.93    33621.47    979.02 o 
  -1  -1   1    14241.04    16531.50    410.59 o 
   0  -1   1    20870.83    30782.94    984.25 o 
   1  -1   1    27576.15    36338.60   1397.35 o 
   2  -1   1     2693.51     2336.46    184.61 o 
   3  -1   1      289.54      381.40    101.67 o 
   4  -1   1     8340.81     7429.18    845.33 o 
   5  -1   1     5758.34     5139.34    282.42 o 
   6  -1   1     2444.59     2419.02    361.12 o 
   7  -1   1       42.09       21.40     84.92 o 
   8  -1   1       32.71      112.65    116.72 o 
   9  -1   1     1041.48     1155.10    192.34 o 
  10  -1   1      229.88      197.68    148.88 o 
 -10   0   1       13.40      -55.73    136.41 o 
  -9   0   1      184.91      271.57    140.35 o 
  -8   0   1      280.19      200.69    107.09 o 
  -7   0   1      294.84      231.99     93.63 o 
  -6   0   1     3281.11     3442.43    328.39 o 
  -5   0   1     2089.92     1946.65    101.89 o 
  -4   0   1    49701.37    40247.17   1762.74 o 
  -3   0   1      902.38      748.00    120.31 o 
  -2   0   1    19344.89    20359.58    368.25 o 
  -1   0   1    11286.32    14113.46    476.86 o 
   1   0   1    11381.93    10336.77   1001.39 o 
   2   0   1    41019.34    28439.74   1610.32 o 
   3   0   1      207.04      271.84    111.44 o 
   4   0   1    14277.44    12531.96    630.96 o 
   5   0   1    19711.95    17262.39   1350.12 o 
   6   0   1     1507.93     1263.61    148.31 o 
   7   0   1      128.82       98.84    116.10 o 
   8   0   1     1080.16     1181.67    139.98 o 
   9   0   1       11.57      -39.40    161.17 o 
 -10   1   1      226.41      313.94    131.94 o 
  -9   1   1      165.36      155.13    136.26 o 
  -8   1   1      333.63      281.94    116.03 o 
  -7   1   1       31.47       54.14     78.72 o 
  -6   1   1       18.21      127.49    111.03 o 
  -5   1   1      100.64      193.51     89.64 o 
  -4   1   1    31929.54    28352.73   1211.25 o 
  -3   1   1     1694.98     1768.07    163.60 o 
  -2   1   1    32767.62    31649.77   2756.16 o 
  -1   1   1    17499.29    18137.93    644.51 o 
   1   1   1     8966.76     8198.90    447.92 o 
   2   1   1      113.91      102.62    129.22 o 
   3   1   1    21495.21    17461.61    882.75 o 
   4   1   1       16.84       46.13    109.13 o 
   5   1   1     9415.77     8936.54    591.21 o 
   6   1   1     3133.92     3033.74    255.53 o 
   7   1   1      369.42      308.54    120.81 o 
   8   1   1       12.34      -28.23    156.12 o 
   9   1   1      177.27      163.41    167.26 o 
 -11   2   1      103.34       10.94    171.29 o 
 -10   2   1       13.21       47.27    117.49 o 
  -9   2   1       12.23      142.30    104.68 o 
  -8   2   1      356.06      362.74    104.56 o 
  -7   2   1     1037.98      822.37    101.49 o 
  -6   2   1       35.64       77.38     89.61 o 
  -5   2   1     1481.05     1309.35     75.21 o 
  -4   2   1    69652.29    57950.20   4721.67 o 
  -3   2   1    35815.23    30487.85   1734.06 o 
  -2   2   1      885.91      873.09    127.16 o 
  -1   2   1     1778.57     1669.56    175.53 o 
   1   2   1    11353.91    10866.80    862.32 o 
   2   2   1     7701.04     6647.04    506.39 o 
   3   2   1     1347.29     1121.85    123.70 o 
   4   2   1       91.86       67.59    115.60 o 
   5   2   1     6975.77     6596.98    731.79 o 
   6   2   1      800.14      649.00    121.58 o 
   7   2   1      122.57      104.44    162.37 o 
   8   2   1        1.12       30.13    161.82 o 
 -11   3   1      201.26      199.19    123.29 o 
 -10   3   1      483.07      463.61    155.55 o 
  -9   3   1     1240.59     1410.89    260.79 o 
  -8   3   1     6162.29     6190.38    545.67 o 
  -7   3   1      149.21      140.20     88.92 o 
  -6   3   1     1153.83     1093.63     93.94 o 
  -5   3   1     5064.08     4848.57    325.85 o 
  -4   3   1     5544.26     4748.24    138.77 o 
  -3   3   1     7149.10     6292.38    429.48 o 
  -2   3   1     3110.94     2856.76    142.08 o 
  -1   3   1    13963.28    10982.07    288.80 o 
   2   3   1      129.34      162.82    147.33 o 
   3   3   1     6978.56     6117.29    522.51 o 
   4   3   1     2711.69     2560.93    193.91 o 
   5   3   1     1105.04     1037.43    144.65 o 
   6   3   1      129.41      180.88    153.28 o 
   7   3   1      444.53      375.46    171.66 o 
 -11   4   1       33.84      104.63    143.62 o 
 -10   4   1       52.57      141.12    123.96 o 
  -9   4   1       53.63       79.19    114.95 o 
  -8   4   1     4480.73     5108.18    384.53 o 
  -7   4   1       82.91      121.03    111.03 o 
  -6   4   1       28.08       45.57     75.08 o 
  -5   4   1      312.76      277.61     88.31 o 
  -4   4   1     8526.14     7249.23    841.01 o 
  -3   4   1    22210.29    19000.10    875.92 o 
  -2   4   1     6715.34     5326.95    167.44 o 
  -1   4   1    32743.05    27605.21   2776.16 o 
   2   4   1     7150.85     9439.76    528.46 o 
   3   4   1      337.64      455.46    157.90 o 
   4   4   1      118.54      118.18    147.65 o 
   5   4   1      478.97      462.08    189.77 o 
   6   4   1       13.60      103.69    194.76 o 
 -11   5   1        5.04     -210.53    159.30 o 
 -10   5   1      120.80      190.77    136.49 o 
  -9   5   1      361.07      284.58     96.48 o 
  -8   5   1     8708.47    11244.40    963.79 o 
  -7   5   1     1905.28     2169.46    293.81 o 
  -6   5   1       29.83       38.47    109.24 o 
  -5   5   1       91.25      138.00    108.75 o 
  -4   5   1     6641.69     5688.31    421.92 o 
  -3   5   1        6.12       19.98    119.23 o 
  -2   5   1      254.59      222.54    133.57 o 
   4   5   1      154.59      237.92    326.55 o 
   5   5   1        3.01       35.54    263.92 o 
 -11   6   1      203.10       17.10    161.26 o 
 -10   6   1      226.32      330.21    125.97 o 
  -9   6   1      535.69      566.63    119.47 o 
  -8   6   1     1906.72     1952.04    172.91 o 
  -7   6   1      441.30      378.89    114.81 o 
  -6   6   1     1573.31     1585.43    163.70 o 
  -5   6   1     5997.01     5665.43    399.65 o 
  -4   6   1       59.33       67.12    110.23 o 
  -3   6   1     2108.00     1657.61    148.09 o 
  -2   6   1      363.58      351.77    164.79 o 
 -11   7   1        1.93      195.60    161.40 o 
 -10   7   1       54.64      209.45    153.57 o 
  -9   7   1        5.14      -33.74    127.33 o 
  -8   7   1      896.72      981.16    120.97 o 
  -7   7   1     1652.53     1848.88    130.71 o 
  -6   7   1      977.50      824.26    119.57 o 
  -5   7   1     4274.79     4643.16    487.70 o 
  -4   7   1     2288.70     2080.54    132.97 o 
  -3   7   1     1270.14     1010.00    148.07 o 
 -11   8   1       55.33       80.72    164.11 o 
 -10   8   1       14.77       28.55    157.19 o 
  -9   8   1      516.08      445.90    128.49 o 
  -8   8   1      135.68      166.57     98.90 o 
  -7   8   1       83.73       30.82    119.30 o 
  -6   8   1      200.47      227.25    117.81 o 
  -5   8   1     8243.85     9368.22    832.27 o 
  -4   8   1      363.99      282.04    135.06 o 
  -3   8   1      414.24      349.63    177.30 o 
 -10   9   1      190.05      179.58    165.15 o 
  -9   9   1       80.40      117.10    159.15 o 
  -8   9   1       42.65       45.30    155.68 o 
  -7   9   1      110.93       99.07    154.02 o 
  -6   9   1        3.09      -66.56    152.68 o 
  -5   9   1     1946.43     1817.34    156.11 o 
  -4   9   1        6.90       64.98    203.85 o 
 -10  10   1        1.35      -99.64    172.72 o 
  -9  10   1        0.14       41.69    147.91 o 
  -8  10   1      367.46      358.06    165.31 o 
  -7  10   1        5.33       29.41    158.84 o 
  -6  10   1       87.68        4.82    159.13 o 
  -5  10   1     1075.54      928.46    201.72 o 
  -8  11   1       12.20       87.29    219.59 o 
  -7  11   1       29.21       46.16    182.02 o 
  -6  11   1       51.41       32.96    209.98 o 
  -5  11   1        9.82       48.36    332.40 o 
   4 -11   2      145.27      137.05    206.40 o 
   5 -11   2       10.61      -71.72    186.43 o 
   6 -11   2       46.78      138.39    167.59 o 
   7 -11   2      342.56      365.87    165.92 o 
   8 -11   2       18.52        5.70    165.91 o 
   9 -11   2      207.90      223.94    189.06 o 
   3 -10   2      580.64      527.35    209.54 o 
   4 -10   2      119.63      138.11    168.68 o 
   5 -10   2      824.46      741.64    172.28 o 
   6 -10   2       85.75      192.05    154.65 o 
   7 -10   2      298.18      221.09    160.49 o 
   8 -10   2       28.05       12.57    159.45 o 
   9 -10   2       98.22      158.64    163.21 o 
  10 -10   2        8.59        8.81    165.91 o 
   2  -9   2     1246.03     1172.76    183.35 o 
   3  -9   2      565.52      536.52    148.50 o 
   4  -9   2       58.50       57.86    128.63 o 
   5  -9   2      191.99      158.52    119.02 o 
   6  -9   2      988.70     1089.12    125.04 o 
   7  -9   2       17.67       73.85    119.77 o 
   8  -9   2      176.74      176.10    125.41 o 
   9  -9   2      569.80      712.05    162.16 o 
  10  -9   2      383.80      290.89    244.21 o 
   1  -8   2       49.21       39.59    173.43 o 
   2  -8   2      510.60      536.26    145.94 o 
   3  -8   2     5707.11     6112.29    522.54 o 
   4  -8   2     2422.31     2718.22    254.86 o 
   5  -8   2     8504.99     9062.22    468.76 o 
   6  -8   2       48.53       57.88    102.53 o 
   7  -8   2      131.30      134.93    105.62 o 
   8  -8   2       81.33        1.95    119.93 o 
   9  -8   2        9.25       64.71    125.56 o 
  10  -8   2      124.47      188.86    130.06 o 
  11  -8   2       52.49      172.04    164.40 o 
  -4  -7   2       11.69        0.00    229.64 o 
  -1  -7   2       31.32       32.50    216.86 o 
   0  -7   2      134.22      126.92    165.20 o 
   1  -7   2       21.73       39.00    142.13 o 
   2  -7   2      908.77      849.16    136.17 o 
   3  -7   2      798.45      715.69    121.40 o 
   4  -7   2      186.37      199.05    111.26 o 
   5  -7   2     5846.37     6950.65    579.87 o 
   6  -7   2      299.53      283.84    115.55 o 
   7  -7   2      208.07      269.51    114.52 o 
   8  -7   2      162.84      131.19    103.62 o 
   9  -7   2       71.35      186.36    122.42 o 
  10  -7   2      653.93      666.95    114.35 o 
  11  -7   2      157.47      -17.53    163.66 o 
  -5  -6   2      811.78      574.00    217.05 o 
  -4  -6   2      527.84      613.08    208.39 o 
  -3  -6   2      245.30      221.15    157.60 o 
  -2  -6   2      427.36      512.97    160.54 o 
  -1  -6   2      409.17      489.77    153.35 o 
   0  -6   2      235.92      210.45    143.12 o 
   1  -6   2     1273.96     1228.40    133.81 o 
   2  -6   2     4328.66     4358.87    252.41 o 
   3  -6   2     2444.06     2496.45    249.70 o 
   4  -6   2     8611.91     8547.48    727.74 o 
   5  -6   2    23154.37    24778.69   1835.79 o 
   6  -6   2     4962.43     5646.04    275.17 o 
   7  -6   2       73.39       69.66     90.35 o 
   8  -6   2      202.64      162.06     93.03 o 
   9  -6   2      380.89      292.44    105.87 o 
  10  -6   2        3.29       53.71    125.37 o 
  11  -6   2        4.83       58.00    161.10 o 
  -6  -5   2        0.98      -12.40    185.54 o 
  -5  -5   2     1970.91     2000.95    191.78 o 
  -4  -5   2      472.18      410.12    119.49 o 
  -3  -5   2       69.47       74.41    129.79 o 
  -2  -5   2     3426.00     3709.29    453.25 o 
  -1  -5   2     3279.85     3698.12    412.29 o 
   0  -5   2     6874.30     8165.94    425.91 o 
   1  -5   2    12467.26    13838.32   1010.49 o 
   2  -5   2    21468.65    23288.76   1032.08 o 
   3  -5   2     2218.25     2177.88    112.93 o 
   4  -5   2      728.87      685.09    101.32 o 
   5  -5   2     3488.61     3496.69    297.35 o 
   6  -5   2     1948.67     1985.95    101.73 o 
   7  -5   2      125.08      181.19     99.17 o 
   8  -5   2     1655.67     2009.92    293.19 o 
   9  -5   2       88.10      130.10    105.16 o 
  10  -5   2       59.44       73.85    155.25 o 
  11  -5   2      179.81      313.90    134.54 o 
  -7  -4   2      220.00      194.30    162.43 o 
  -6  -4   2      661.12      610.58    180.92 o 
  -5  -4   2     1291.09     1261.61    112.39 o 
  -4  -4   2     1335.45     1189.05    133.08 o 
  -3  -4   2     5525.50     5535.33    294.49 o 
  -2  -4   2     8413.98     8415.47    601.14 o 
  -1  -4   2     2676.46     2852.25    151.64 o 
   0  -4   2      336.48      507.59    125.71 o 
   1  -4   2    24670.44    30094.29   1164.72 o 
   2  -4   2     6862.09     6778.75    256.59 o 
   3  -4   2      621.92      592.24    112.23 o 
   4  -4   2     4869.66     4625.10    347.93 o 
   5  -4   2     6851.78     6377.65    390.99 o 
   6  -4   2    10375.01    10472.39    942.98 o 
   7  -4   2     2399.17     2203.22    222.06 o 
   8  -4   2     2295.97     2486.63    222.17 o 
   9  -4   2      278.78      282.33    118.27 o 
  10  -4   2      316.09      406.12    129.04 o 
  11  -4   2        1.42       22.95    123.60 o 
  -8  -3   2      448.46      256.06    174.64 o 
  -7  -3   2       87.53       59.79    155.67 o 
  -6  -3   2       78.23       22.72    118.41 o 
  -5  -3   2     2322.24     2239.94    180.11 o 
  -4  -3   2        1.02      -14.08    110.67 o 
  -3  -3   2      330.06      261.98    117.16 o 
  -2  -3   2    13450.65    12695.81    518.64 o 
  -1  -3   2     1547.53     1703.49    131.99 o 
   0  -3   2    10391.16    12821.87    221.00 o 
   1  -3   2    65331.20    83057.33   2622.93 o 
   2  -3   2     2402.97     2478.05    125.56 o 
   3  -3   2     5133.42     5026.85    133.72 o 
   4  -3   2     1958.25     1690.15    118.60 o 
   5  -3   2     7345.05     6868.59    393.62 o 
   6  -3   2      303.08      195.07    108.62 o 
   7  -3   2     1214.56     1180.95    137.13 o 
   8  -3   2     4210.61     5423.57    672.44 o 
   9  -3   2      120.66      217.94    150.73 o 
  10  -3   2        2.22       35.77    129.64 o 
  -9  -2   2      183.31      209.17    168.60 o 
  -8  -2   2       64.20       91.86    157.35 o 
  -7  -2   2       45.83       59.00    118.84 o 
  -6  -2   2      704.42      486.12    106.09 o 
  -5  -2   2      497.00      446.60    102.27 o 
  -4  -2   2      458.76      371.98    111.38 o 
  -3  -2   2     1489.56     1412.61    119.99 o 
  -2  -2   2    85114.52    71279.03   1721.47 o 
  -1  -2   2    34056.38    41448.05    702.22 o 
   0  -2   2     7388.14     9259.38    200.57 o 
   1  -2   2    27668.26    34494.82    584.37 o 
   2  -2   2      137.94      218.69    110.36 o 
   3  -2   2     3262.89     2998.60    146.24 o 
   4  -2   2    12214.71    11423.93    939.90 o 
   5  -2   2     2577.73     2097.29    192.66 o 
   6  -2   2      747.15      574.91    111.65 o 
   7  -2   2     2439.50     2578.48    411.17 o 
   8  -2   2     2659.90     3126.21    363.38 o 
   9  -2   2       63.13       45.62    125.49 o 
  10  -2   2       64.68       72.91    161.98 o 
  -9  -1   2      675.69      571.43    165.92 o 
  -8  -1   2      784.99      819.79    156.77 o 
  -7  -1   2     2557.20     2474.71    129.14 o 
  -6  -1   2     2885.27     2591.36    124.93 o 
  -5  -1   2     1739.05     1637.78    125.17 o 
  -4  -1   2     3547.95     3442.41    127.49 o 
  -3  -1   2     9350.32     8414.40    219.11 o 
  -2  -1   2    34292.64    32198.62   1387.18 o 
  -1  -1   2     5032.72     5779.53    170.83 o 
   0  -1   2     4289.89     5950.66    609.85 o 
   1  -1   2     5648.86     8231.01    531.56 o 
   2  -1   2     3222.04     3322.96    189.31 o 
   3  -1   2      453.23      354.78     94.90 o 
   4  -1   2     2346.07     1999.16    235.31 o 
   5  -1   2    14076.09    12785.71   1011.66 o 
   6  -1   2     2415.31     2273.28    291.80 o 
   7  -1   2       78.59       86.58     92.48 o 
   8  -1   2     1241.93     1206.91    235.37 o 
   9  -1   2      389.58      518.68    159.70 o 
  10  -1   2       99.79      219.83    168.26 o 
 -10   0   2       92.18      250.48    165.13 o 
  -9   0   2       46.30       65.16    138.89 o 
  -8   0   2      337.71      219.68    118.57 o 
  -7   0   2      721.30      619.67    103.50 o 
  -6   0   2     3359.36     3758.21    335.69 o 
  -5   0   2     1695.84     1504.85    102.78 o 
  -4   0   2      562.06      527.92     93.98 o 
  -3   0   2     7526.10     7020.66    281.30 o 
  -2   0   2   104479.27    82671.24   1664.09 o 
  -1   0   2    31362.03    38489.70   2985.67 o 
   0   0   2    31414.11    40009.61    475.14 o 
   1   0   2    27903.84    32950.29   2203.29 o 
   2   0   2      286.46      379.63    115.23 o 
   3   0   2    11780.05     9090.50    987.27 o 
   4   0   2    29276.63    22840.20   2341.67 o 
   5   0   2      488.12      301.29     92.64 o 
   6   0   2      187.52      136.64    113.25 o 
   7   0   2      317.94      175.03     97.27 o 
   8   0   2       79.45      174.00    154.44 o 
   9   0   2       55.48       99.08    162.85 o 
 -10   1   2       35.98      100.68    130.83 o 
  -9   1   2      214.10      211.87    151.32 o 
  -8   1   2        4.19       10.40    113.45 o 
  -7   1   2     3439.59     3238.19    117.72 o 
  -6   1   2    20519.28    19766.65   2014.28 o 
  -5   1   2     9783.97     8732.03    695.32 o 
  -4   1   2      387.91      298.68    100.33 o 
  -3   1   2    27591.71    26512.86    754.38 o 
  -2   1   2      771.33      757.17    107.71 o 
  -1   1   2     3187.34     3465.72    168.51 o 
   0   1   2     2103.70     2604.24    172.02 o 
   1   1   2    39166.96    41402.45   6410.57 o 
   2   1   2     2708.41     2529.55    421.06 o 
   3   1   2       58.76      124.49    110.04 o 
   4   1   2     4846.47     4358.14    501.75 o 
   5   1   2     2184.14     1919.76    259.90 o 
   6   1   2      716.80      601.22    119.00 o 
   7   1   2        7.59       83.30    127.23 o 
   8   1   2       36.15       50.87    158.32 o 
 -11   2   2       61.93      195.06    147.63 o 
 -10   2   2        3.08       51.68    154.34 o 
  -9   2   2       27.11       87.89     94.51 o 
  -8   2   2     3914.62     4098.38    412.62 o 
  -7   2   2      961.06     1019.67    147.32 o 
  -6   2   2     9731.92    10321.75    276.04 o 
  -5   2   2     2537.15     2402.50    117.28 o 
  -4   2   2    10502.11     9769.78    817.69 o 
  -3   2   2      111.50      227.37    115.98 o 
  -2   2   2    23157.81    21971.32   1182.39 o 
  -1   2   2     2445.38     2358.71    155.15 o 
   0   2   2     4092.08     4187.89    249.92 o 
   1   2   2    65169.55    60120.93   8622.73 o 
   2   2   2     6995.47     7225.14   1003.68 o 
   3   2   2      288.26      268.64    127.92 o 
   4   2   2     8190.20     8001.65    618.47 o 
   5   2   2      823.03      693.79    119.29 o 
   6   2   2      148.49      153.98    119.27 o 
   7   2   2      236.16      287.36    157.63 o 
   8   2   2       72.50       29.11    166.78 o 
 -11   3   2       38.71       -0.71    114.37 o 
 -10   3   2       62.16      258.95    154.78 o 
  -9   3   2      215.67      323.75    116.32 o 
  -8   3   2      272.77      341.86     93.36 o 
  -7   3   2       43.57      -23.26     76.86 o 
  -6   3   2    15380.57    13103.78    697.73 o 
  -5   3   2     5060.44     4669.16    220.38 o 
  -4   3   2    17910.27    16024.97   1831.47 o 
  -3   3   2     1754.52     1555.83    121.68 o 
  -2   3   2      549.67      523.87    116.32 o 
  -1   3   2    15360.68    14870.27    882.04 o 
   2   3   2     3891.00     4836.79    823.86 o 
   3   3   2     1829.30     2209.08    337.84 o 
   4   3   2      579.56      454.20    143.05 o 
   5   3   2      137.23      130.00    129.98 o 
   6   3   2       10.68       21.05    153.74 o 
   7   3   2       67.09       90.34    171.03 o 
 -11   4   2      119.03       94.16    132.21 o 
 -10   4   2      218.86      215.97    109.85 o 
  -9   4   2       15.94      -34.42    113.61 o 
  -8   4   2     1584.29     1767.90    119.79 o 
  -7   4   2     6446.01     6474.85    756.24 o 
  -6   4   2      552.38      566.34    108.15 o 
  -5   4   2     1256.85     1145.09     83.56 o 
  -4   4   2    13374.77    13149.13    949.48 o 
  -3   4   2    21003.11    17460.04    875.92 o 
  -2   4   2    12395.25     9651.21    450.42 o 
  -1   4   2     1875.05     2008.26    263.22 o 
   3   4   2      574.55      634.04    200.71 o 
   4   4   2       30.63       25.66    167.40 o 
   5   4   2       54.94       87.42    203.15 o 
   6   4   2      262.38      318.55    216.47 o 
 -11   5   2        9.23       90.75    129.56 o 
 -10   5   2      236.12      455.64    152.84 o 
  -9   5   2      274.80      236.17    117.22 o 
  -8   5   2      673.44      543.00    119.03 o 
  -7   5   2      132.93      139.81    112.06 o 
  -6   5   2     1830.96     1602.98     98.84 o 
  -5   5   2      596.72      452.54     91.06 o 
  -4   5   2     2435.73     2146.83    139.26 o 
  -3   5   2    18585.36    16039.00   1023.78 o 
  -2   5   2      512.42      390.76    140.25 o 
 -11   6   2       13.96       52.54    159.74 o 
 -10   6   2       62.56      151.82    152.51 o 
  -9   6   2       53.85      190.69    116.46 o 
  -8   6   2      256.54      294.11    116.31 o 
  -7   6   2     1891.79     1899.55    177.77 o 
  -6   6   2      147.36      194.30    112.36 o 
  -5   6   2     5194.59     4828.91    410.69 o 
  -4   6   2       50.01       58.36    110.23 o 
  -3   6   2    14334.78    11830.70    676.96 o 
  -2   6   2     4304.06     4459.05    278.83 o 
 -11   7   2      241.13      194.66    163.05 o 
 -10   7   2        0.74       78.47    152.69 o 
  -9   7   2       44.79       39.78    122.94 o 
  -8   7   2     1584.53     1843.45    189.15 o 
  -7   7   2      834.71      720.01     99.15 o 
  -6   7   2      663.81      424.53    117.03 o 
  -5   7   2      607.19      502.56    121.59 o 
  -4   7   2      820.62      700.37    129.60 o 
  -3   7   2     2083.92     1778.22    171.95 o 
 -11   8   2       96.55      245.76    164.70 o 
 -10   8   2        8.62       20.52    158.25 o 
  -9   8   2      851.44     1205.95    196.61 o 
  -8   8   2       65.72       34.20    151.72 o 
  -7   8   2        7.49      -40.13    119.74 o 
  -6   8   2       85.24      134.63    122.89 o 
  -5   8   2      246.08      195.31    137.36 o 
  -4   8   2     1605.21     1220.48    153.48 o 
 -10   9   2       12.12       19.27    134.53 o 
  -9   9   2      459.47      515.57    163.96 o 
  -8   9   2       92.17      183.58    158.07 o 
  -7   9   2      553.07      703.61    158.40 o 
  -6   9   2      287.99      230.64    154.79 o 
  -5   9   2      305.55      308.69    177.04 o 
  -4   9   2      342.77      346.56    251.04 o 
  -9  10   2      452.84      532.48    170.53 o 
  -8  10   2      207.26      213.82    164.85 o 
  -7  10   2        0.69      -10.02    168.59 o 
  -6  10   2      167.65      175.32    176.05 o 
  -5  10   2       71.29      143.09    226.18 o 
   3 -11   3      157.91      128.52    231.13 o 
   4 -11   3      160.57      123.07    186.97 o 
   5 -11   3        2.25       -7.57    167.44 o 
   6 -11   3       78.89       87.43    161.56 o 
   7 -11   3      181.47      108.68    171.65 o 
   8 -11   3       75.89       34.32    166.67 o 
   9 -11   3       15.56       30.99    142.50 o 
   2 -10   3        0.81       30.36    222.58 o 
   3 -10   3      299.05      304.53    181.46 o 
   4 -10   3       60.18      102.61    168.73 o 
   5 -10   3       76.03       47.04    160.97 o 
   6 -10   3      574.44      536.13    157.96 o 
   7 -10   3     2411.13     3320.74    171.52 o 
   8 -10   3      138.00      153.86    143.93 o 
   9 -10   3       87.56       71.76    145.84 o 
  10 -10   3       32.02      -33.13    148.95 o 
   1  -9   3       82.04       21.13    217.46 o 
   2  -9   3     1436.03     1507.96    152.02 o 
   3  -9   3        1.10      -27.15    129.18 o 
   4  -9   3      181.83      199.70    118.12 o 
   5  -9   3      464.08      498.14    111.80 o 
   6  -9   3      221.78      204.75    120.67 o 
   7  -9   3     1261.08     1530.56    128.04 o 
   8  -9   3        4.69      -66.19    153.74 o 
   9  -9   3      123.47      180.87    129.87 o 
  10  -9   3        6.76       30.41    131.84 o 
  -1  -8   3     1759.44     1807.40    265.02 o 
   0  -8   3       47.71       99.99    160.12 o 
   1  -8   3     1887.45     1991.51    201.02 o 
   2  -8   3      510.88      580.70    143.67 o 
   3  -8   3      425.12      407.06    123.79 o 
   4  -8   3      256.54      169.54    116.59 o 
   5  -8   3       23.10       24.24    103.60 o 
   6  -8   3       14.41       64.86     80.96 o 
   7  -8   3     3768.23     4801.00    217.76 o 
   8  -8   3      897.00     1062.82    112.40 o 
   9  -8   3      531.36      588.13    129.12 o 
  10  -8   3      126.49      133.50    132.18 o 
  11  -8   3       35.92        1.65    134.46 o 
  -4  -7   3        4.42       11.13    227.83 o 
  -3  -7   3      343.13      377.47    208.16 o 
  -2  -7   3      349.89      358.41    161.91 o 
  -1  -7   3     1135.42     1348.07    165.59 o 
   0  -7   3      234.35      309.19    132.90 o 
   1  -7   3      793.73      814.33    135.39 o 
   2  -7   3     4586.23     4942.11    442.07 o 
   3  -7   3     7266.75     7999.27    548.35 o 
   4  -7   3      390.86      385.94    113.09 o 
   5  -7   3      619.10      662.99    104.78 o 
   6  -7   3     4075.02     4665.90    332.24 o 
   7  -7   3       73.70      168.63    112.56 o 
   8  -7   3       27.51       84.95    102.85 o 
   9  -7   3      297.15      440.15    115.49 o 
  10  -7   3      559.08      699.95    122.41 o 
  11  -7   3       15.30       37.41    133.27 o 
  -5  -6   3       47.38      137.09    195.35 o 
  -4  -6   3      454.46      451.93    180.03 o 
  -3  -6   3      172.64      160.42    145.18 o 
  -2  -6   3       59.63       22.22    139.29 o 
  -1  -6   3     4659.35     5700.11    664.22 o 
   0  -6   3     7865.56    10006.14    611.33 o 
   1  -6   3    20493.43    24021.51   1193.26 o 
   2  -6   3     1350.81     1394.67    129.30 o 
   3  -6   3     7136.61     7666.54    370.27 o 
   4  -6   3       78.51       47.42    111.94 o 
   5  -6   3     1245.74     1273.82    123.25 o 
   6  -6   3       22.06       20.18    101.39 o 
   7  -6   3      377.39      401.34    111.81 o 
   8  -6   3      183.91      168.95    102.16 o 
   9  -6   3      443.93      482.53    104.54 o 
  10  -6   3      878.82     1160.20    134.51 o 
  11  -6   3        5.23     -117.93    147.70 o 
  -6  -5   3     1450.97     1281.61    182.60 o 
  -5  -5   3      809.46      813.87    163.49 o 
  -4  -5   3      217.38      180.21    123.38 o 
  -3  -5   3     3085.14     2875.87    216.90 o 
  -2  -5   3     1814.73     1956.60    126.56 o 
  -1  -5   3        2.27       33.48    115.99 o 
   0  -5   3     1722.24     1848.63    134.77 o 
   1  -5   3     8834.18    10740.02    845.79 o 
   2  -5   3      995.68     1166.43    117.93 o 
   3  -5   3    15069.38    14994.49    794.19 o 
   4  -5   3      223.26      206.35     88.63 o 
   5  -5   3     1380.27     1393.04    119.61 o 
   6  -5   3      914.63     1009.85    115.39 o 
   7  -5   3     1958.64     1922.12    115.48 o 
   8  -5   3      839.03     1041.23    122.71 o 
   9  -5   3       39.66      138.11     96.40 o 
  10  -5   3      802.28     1155.00    246.99 o 
  11  -5   3      100.01      188.05    120.61 o 
  -7  -4   3        0.68     -140.07    168.60 o 
  -6  -4   3       75.28       77.12    146.89 o 
  -5  -4   3      278.42      217.01    128.82 o 
  -4  -4   3       39.41       48.18    112.66 o 
  -3  -4   3     5184.61     5200.46    152.52 o 
  -2  -4   3     4370.14     4514.60    144.95 o 
  -1  -4   3      151.84      213.04    119.36 o 
   0  -4   3    17753.84    21828.63   1527.92 o 
   1  -4   3    46890.28    50732.34   2081.85 o 
   2  -4   3    32210.80    34604.55   1039.82 o 
   3  -4   3      198.38      177.21    106.17 o 
   4  -4   3     3649.18     3289.72    108.64 o 
   5  -4   3     7201.98     7880.25    601.38 o 
   6  -4   3     6277.84     6470.04    462.68 o 
   7  -4   3       28.08        5.27     90.19 o 
   8  -4   3       94.65      173.97    114.04 o 
   9  -4   3        3.15       58.30    122.47 o 
  10  -4   3      371.81      600.09    200.48 o 
  11  -4   3       20.74      -74.11    259.70 o 
  -8  -3   3       74.07       87.71    163.65 o 
  -7  -3   3      138.68       98.56    127.53 o 
  -6  -3   3      247.31      216.29    119.16 o 
  -5  -3   3     3219.63     3103.50    132.28 o 
  -4  -3   3     7677.30     7284.63    269.08 o 
  -3  -3   3    23613.32    23888.67    543.89 o 
  -2  -3   3     1732.34     1801.32    122.53 o 
  -1  -3   3    11545.40    13884.69    412.23 o 
   0  -3   3      603.89     1211.16    212.81 o 
   1  -3   3       78.70      149.80    114.27 o 
   2  -3   3    16771.77    20531.43    852.69 o 
   3  -3   3     1584.50     1642.81    143.91 o 
   4  -3   3     6449.62     5460.19    347.23 o 
   5  -3   3      586.33      577.52    109.83 o 
   6  -3   3     2418.10     2353.47    112.41 o 
   7  -3   3     1205.14     1195.48    154.83 o 
   8  -3   3      678.02      712.40    120.80 o 
   9  -3   3      295.56      461.79    152.07 o 
  10  -3   3       33.53      -87.56    131.39 o 
  -9  -2   3        2.59      -48.17    136.21 o 
  -8  -2   3       23.38       68.35    157.61 o 
  -7  -2   3       24.56       -9.37    118.53 o 
  -6  -2   3     3916.02     3779.13    133.94 o 
  -5  -2   3       95.88       56.18    112.47 o 
  -4  -2   3      970.16      842.76    113.47 o 
  -3  -2   3    35784.86    35526.71   1515.93 o 
  -2  -2   3      612.47      533.79    106.06 o 
  -1  -2   3     3729.50     4469.18    148.41 o 
   0  -2   3    40600.75    41097.94    887.17 o 
   1  -2   3     2313.45     2910.89    142.33 o 
   2  -2   3    30510.94    35097.42   2786.44 o 
   3  -2   3    14528.07    14551.32    689.96 o 
   4  -2   3    25302.83    23026.12   2678.57 o 
   5  -2   3      280.02      321.83    107.39 o 
   6  -2   3    11282.17    10909.04   1187.38 o 
   7  -2   3      314.54      324.15     94.33 o 
   8  -2   3      145.44      146.71    106.18 o 
   9  -2   3        2.86        4.57    154.57 o 
  10  -2   3        1.72       14.27    164.84 o 
  -9  -1   3       28.00        4.36    121.83 o 
  -8  -1   3       57.20       91.13    114.87 o 
  -7  -1   3      729.77      714.01    108.19 o 
  -6  -1   3     1740.32     1423.31     93.72 o 
  -5  -1   3      527.22      508.41    110.20 o 
  -4  -1   3    11469.56     9884.51    255.73 o 
  -3  -1   3    42635.75    41811.71   1591.78 o 
  -2  -1   3    11163.70    10280.50    514.43 o 
  -1  -1   3      389.41      550.69    124.08 o 
   0  -1   3      369.80      545.86     95.43 o 
   1  -1   3    35730.75    41790.71   1456.72 o 
   2  -1   3     1885.13     1978.33    111.99 o 
   3  -1   3    10049.73     8720.49   1099.64 o 
   4  -1   3    19290.43    16397.09   1657.87 o 
   5  -1   3     3224.37     2838.22    345.77 o 
   6  -1   3      336.58      259.39    112.17 o 
   7  -1   3      511.42      379.56    117.90 o 
   8  -1   3        3.77      -39.84    135.64 o 
   9  -1   3        0.58     -100.91    161.08 o 
 -10   0   3        3.95      115.50    163.80 o 
  -9   0   3       74.86      113.18    117.09 o 
  -8   0   3      204.79      105.11     75.35 o 
  -7   0   3     1285.95     1139.61    107.01 o 
  -6   0   3    12921.15    12184.25    510.22 o 
  -5   0   3     9788.50     8005.75    441.53 o 
  -4   0   3      378.19      351.81    109.78 o 
  -3   0   3     2704.18     2505.70    132.69 o 
  -2   0   3    31628.48    26215.08    947.49 o 
  -1   0   3     6691.27     7339.94    224.07 o 
   0   0   3    98872.02    98071.94   2774.45 o 
   1   0   3      621.23     1034.45    135.27 o 
   2   0   3       73.55      444.45    183.96 o 
   3   0   3    15245.15    13469.94   2392.19 o 
   4   0   3    10537.03     9275.65   1300.77 o 
   5   0   3     3449.48     3075.34    436.42 o 
   6   0   3      852.26      860.52    155.90 o 
   7   0   3       16.03        8.81    117.47 o 
   8   0   3      343.00      386.57    141.50 o 
   9   0   3      201.73      159.80    167.23 o 
 -10   1   3      566.02      598.62    132.97 o 
  -9   1   3      136.13      333.99    149.37 o 
  -8   1   3      230.62      267.95    101.59 o 
  -7   1   3     5271.04     6052.49    200.94 o 
  -6   1   3      879.21      801.58    112.87 o 
  -5   1   3       50.58       59.01     78.42 o 
  -4   1   3     2759.00     2285.55    118.64 o 
  -3   1   3     1116.35     1022.10    101.63 o 
  -2   1   3    15876.15    13761.66    414.76 o 
  -1   1   3    13584.06    14874.76    430.79 o 
   0   1   3    39364.05    45780.12   2384.26 o 
   1   1   3    19078.06    21355.51   1940.39 o 
   2   1   3    16902.52    16662.49   3580.87 o 
   3   1   3      968.70      799.50    150.66 o 
   4   1   3     1403.14     1332.35    167.17 o 
   5   1   3     2680.82     2504.87    327.81 o 
   6   1   3     1289.34     1249.04    150.37 o 
   7   1   3     1310.05     1527.76    181.73 o 
   8   1   3        1.70        5.68    161.23 o 
 -11   2   3        1.95       17.48    133.84 o 
 -10   2   3      462.31      582.90    158.10 o 
  -9   2   3       14.62       65.74    116.62 o 
  -8   2   3       32.38       62.24    100.32 o 
  -7   2   3     2379.08     2174.81    118.46 o 
  -6   2   3     1721.72     1485.59     97.66 o 
  -5   2   3     5868.10     4840.46    450.88 o 
  -4   2   3     1446.65     1129.79     90.13 o 
  -3   2   3    33659.68    30042.87   2825.21 o 
  -2   2   3     2774.14     2384.74    133.34 o 
  -1   2   3    16610.30    15671.65    647.75 o 
   0   2   3    65745.59    67250.11   1596.67 o 
   1   2   3    10911.65    11925.01   2642.79 o 
   2   2   3      134.33      154.84    133.77 o 
   3   2   3     4005.52     4598.52    754.88 o 
   4   2   3       78.13       64.36    117.19 o 
   5   2   3      422.05      356.86    123.34 o 
   6   2   3      188.05      177.26    151.94 o 
   7   2   3      240.48      232.27    167.58 o 
 -11   3   3       33.27       62.73    131.85 o 
 -10   3   3     1859.89     2508.48    381.89 o 
  -9   3   3      910.14      828.57     99.74 o 
  -8   3   3      457.89      475.58     85.77 o 
  -7   3   3     1906.40     1631.70    114.62 o 
  -6   3   3     1398.65     1269.06    115.45 o 
  -5   3   3     2118.02     1930.79    107.23 o 
  -4   3   3    11301.97     8777.69    737.75 o 
  -3   3   3    15480.16    12799.63    861.20 o 
  -2   3   3      401.73      323.37    114.40 o 
  -1   3   3     4188.57     4173.13    330.33 o 
   0   3   3    12710.66     9785.71    321.97 o 
   1   3   3      443.37      358.23    193.38 o 
   2   3   3      835.92      952.18    168.25 o 
   3   3   3      760.93      788.13    161.59 o 
   4   3   3      766.57      762.42    162.11 o 
   5   3   3        2.14      -33.95    131.50 o 
   6   3   3      875.95      959.83    255.13 o 
   7   3   3      607.27      604.18    215.90 o 
 -11   4   3      172.97      393.88    131.09 o 
 -10   4   3      383.37      421.57    153.60 o 
  -9   4   3       78.99       68.45     94.83 o 
  -8   4   3     1038.61     1212.72    118.41 o 
  -7   4   3      934.58      984.69    102.46 o 
  -6   4   3       29.88       53.05     96.26 o 
  -5   4   3      196.28       88.34     77.92 o 
  -4   4   3     2021.54     1928.12    121.39 o 
  -3   4   3    23629.56    20149.64   1737.67 o 
  -2   4   3     3449.21     3000.92    161.70 o 
  -1   4   3      815.52      811.52    191.89 o 
   3   4   3     3922.21     5048.36    619.44 o 
   4   4   3      100.91      126.41    190.08 o 
   5   4   3      147.10      187.20    224.05 o 
   6   4   3       56.96       41.24    226.16 o 
 -11   5   3       17.18      -74.09    159.59 o 
 -10   5   3      750.04      868.88    130.55 o 
  -9   5   3      563.95      492.05     97.31 o 
  -8   5   3     1132.81     1069.51    119.19 o 
  -7   5   3     2275.43     2380.25    230.04 o 
  -6   5   3      638.61      518.72     72.79 o 
  -5   5   3     2215.03     1976.04    177.46 o 
  -4   5   3    14897.93    13045.21    538.96 o 
  -3   5   3     1063.20      905.58    123.01 o 
  -2   5   3     1458.65     1285.63    158.16 o 
 -11   6   3      202.45      291.04    162.13 o 
 -10   6   3        4.12      -38.13    125.85 o 
  -9   6   3       88.17       74.03    118.26 o 
  -8   6   3      140.38      108.95     82.81 o 
  -7   6   3     7038.02     6850.61    473.33 o 
  -6   6   3      921.50      903.86    117.61 o 
  -5   6   3     1448.47     1312.82    128.11 o 
  -4   6   3     1220.72      980.09    129.99 o 
  -3   6   3      961.73      763.90    145.33 o 
 -11   7   3       24.03      118.96    163.36 o 
 -10   7   3       98.32      172.69    110.00 o 
  -9   7   3       48.73      146.05    114.14 o 
  -8   7   3        4.59       61.36     97.73 o 
  -7   7   3     3145.74     3416.40    267.91 o 
  -6   7   3       57.79       19.64    121.04 o 
  -5   7   3       45.59       55.65    114.04 o 
  -4   7   3     1556.43     1335.81    150.27 o 
  -3   7   3      715.93      703.37    174.21 o 
 -11   8   3        1.31       87.70    163.94 o 
 -10   8   3       30.40      108.71    160.21 o 
  -9   8   3       64.24      135.02    156.14 o 
  -8   8   3      426.14      323.47    127.28 o 
  -7   8   3     2007.78     2298.72    231.16 o 
  -6   8   3      869.88      849.89    142.07 o 
  -5   8   3     1617.81     1627.79    157.51 o 
  -4   8   3      936.62      829.74    159.05 o 
 -10   9   3       41.01       14.96    166.50 o 
  -9   9   3      160.91      178.55    133.06 o 
  -8   9   3      137.25      202.09    159.90 o 
  -7   9   3      297.92      231.48    184.01 o 
  -6   9   3        2.56       33.96    170.02 o 
  -5   9   3       86.30       62.97    195.93 o 
  -9  10   3       25.02       27.33    175.57 o 
  -8  10   3      140.19      119.34    165.11 o 
  -7  10   3       63.03      157.36    187.71 o 
  -6  10   3       61.23       88.34    187.81 o 
  -5  10   3      178.51      167.84    288.66 o 
   2 -11   4        7.16        9.83    230.36 o 
   3 -11   4        8.46      -12.38    199.10 o 
   4 -11   4      492.17      311.00    200.09 o 
   5 -11   4       12.97      -17.12    167.78 o 
   6 -11   4      111.18      100.24    161.85 o 
   7 -11   4      269.03      265.77    165.91 o 
   8 -11   4      174.92      250.27    149.30 o 
   9 -11   4        8.42      108.28    214.24 o 
   1 -10   4      418.12      400.50    232.18 o 
   2 -10   4      572.78      544.58    188.35 o 
   3 -10   4     2388.32     3101.15    469.90 o 
   4 -10   4       17.74       12.94    167.80 o 
   5 -10   4       10.73       99.67    152.94 o 
   6 -10   4      260.85      244.09    140.09 o 
   7 -10   4        4.66      -66.48    141.43 o 
   8 -10   4       10.12      122.74    141.77 o 
   9 -10   4      147.95      103.23    134.82 o 
  10 -10   4        4.17       69.05    158.30 o 
  -1  -9   4        9.53      -23.23    257.85 o 
   0  -9   4       80.78      122.52    203.84 o 
   1  -9   4       57.70       35.43    175.45 o 
   2  -9   4       14.53       37.38    146.21 o 
   3  -9   4     2039.06     2092.57    239.87 o 
   4  -9   4      144.32      132.55    118.07 o 
   5  -9   4      244.20      184.07    107.40 o 
   6  -9   4      366.94      360.95    120.81 o 
   7  -9   4        1.33       35.51     96.03 o 
   8  -9   4      525.34      649.64    156.45 o 
   9  -9   4       38.28      -43.68    158.23 o 
  10  -9   4      194.00      259.94    124.95 o 
  -3  -8   4       13.11       35.68    228.70 o 
  -2  -8   4       32.72       44.82    203.76 o 
  -1  -8   4       89.94      117.93    199.57 o 
   0  -8   4      202.01      127.74    137.80 o 
   1  -8   4      361.25      349.20    136.16 o 
   2  -8   4      474.70      453.63    118.73 o 
   3  -8   4    15062.52    16093.03   1084.67 o 
   4  -8   4     2477.05     2670.44    235.43 o 
   5  -8   4      165.83      234.45    115.25 o 
   6  -8   4       23.67       14.94    101.94 o 
   7  -8   4      807.58     1049.35    109.48 o 
   8  -8   4       56.22      228.36    113.27 o 
   9  -8   4      242.37      355.53    155.97 o 
  10  -8   4       50.83      117.18    159.44 o 
  -4  -7   4      880.04      744.32    202.31 o 
  -3  -7   4      397.39      505.98    193.26 o 
  -2  -7   4     2292.92     2848.50    299.47 o 
  -1  -7   4     3695.92     4179.59    387.07 o 
   0  -7   4       61.78       81.26    119.19 o 
   1  -7   4      251.48      418.69    119.83 o 
   2  -7   4     2027.00     2078.52    160.09 o 
   3  -7   4     4369.06     4633.39    315.86 o 
   4  -7   4      733.56      694.62    114.91 o 
   5  -7   4      139.68      137.88    112.55 o 
   6  -7   4      623.95      703.33    116.73 o 
   7  -7   4      454.52      444.80     94.74 o 
   8  -7   4       37.94       31.65     95.44 o 
   9  -7   4        5.85       18.58    124.47 o 
  10  -7   4      380.47      299.90    131.55 o 
  11  -7   4       62.95      -79.35    136.79 o 
  -6  -6   4       17.24       20.79    214.90 o 
  -5  -6   4      219.28      173.35    168.04 o 
  -4  -6   4       40.26       54.50    175.34 o 
  -3  -6   4      324.81      315.73    131.10 o 
  -2  -6   4      211.97      169.77    133.21 o 
  -1  -6   4     9867.43    11598.31    887.30 o 
   0  -6   4       54.91       81.11    123.86 o 
   1  -6   4       81.47      110.12    110.26 o 
   2  -6   4       41.83      125.57    110.13 o 
   3  -6   4    11396.81    11696.04    534.87 o 
   4  -6   4     9877.33     9394.81    595.33 o 
   5  -6   4     2346.31     2519.38    140.46 o 
   6  -6   4     6675.45     7568.55    633.69 o 
   7  -6   4      283.98      287.02     93.22 o 
   8  -6   4      958.97     1115.22    140.94 o 
   9  -6   4      632.79      920.05    154.34 o 
  10  -6   4        0.23      134.41    157.34 o 
  11  -6   4       14.54      179.06    165.16 o 
  -6  -5   4        4.66       23.75    165.85 o 
  -5  -5   4        4.43       -8.70    151.73 o 
  -4  -5   4       41.51       76.41    116.24 o 
  -3  -5   4       18.09       34.94    117.69 o 
  -2  -5   4     2972.78     3304.32    137.26 o 
  -1  -5   4    33234.69    35870.91   1260.21 o 
   0  -5   4      495.94      577.77    112.70 o 
   1  -5   4      395.15      453.96    100.74 o 
   2  -5   4     2780.48     3084.79    126.99 o 
   3  -5   4     1663.13     1751.62    100.49 o 
   4  -5   4        8.20       68.89     94.66 o 
   5  -5   4      405.79      341.57     90.33 o 
   6  -5   4    11013.80    12566.19    917.12 o 
   7  -5   4      252.82      405.83     85.78 o 
   8  -5   4        5.21      -99.77     94.68 o 
   9  -5   4       10.07      105.11    121.17 o 
  10  -5   4       31.88       39.20    112.24 o 
  11  -5   4       44.02      166.80    202.32 o 
  -7  -4   4        7.55       35.32    147.52 o 
  -6  -4   4      251.38      230.13    152.36 o 
  -5  -4   4        3.48       -8.81    115.80 o 
  -4  -4   4     3408.56     3705.27    133.63 o 
  -3  -4   4     7471.12     8147.17    368.49 o 
  -2  -4   4     4670.31     4939.66    209.35 o 
  -1  -4   4    25263.15    26584.23   1235.16 o 
   0  -4   4     3200.38     3461.46    132.52 o 
   1  -4   4     7921.95     8732.98    183.87 o 
   2  -4   4    12097.39    14927.18    774.88 o 
   3  -4   4      941.60      992.54    101.16 o 
   4  -4   4     2212.23     1746.55    197.60 o 
   5  -4   4      746.51      590.26     81.44 o 
   6  -4   4    15169.64    15515.69   1334.26 o 
   7  -4   4      872.83      806.70     89.69 o 
   8  -4   4      188.12      207.10    115.85 o 
   9  -4   4      158.04      194.44    125.40 o 
  10  -4   4      143.19      261.80    132.29 o 
  -8  -3   4       99.12      184.21    163.20 o 
  -7  -3   4      875.26     1070.17    158.70 o 
  -6  -3   4      524.34      491.66    120.05 o 
  -5  -3   4     3278.44     3491.91    198.82 o 
  -4  -3   4      288.11      283.03    111.73 o 
  -3  -3   4      321.24      326.78     99.15 o 
  -2  -3   4      141.81      315.79    107.28 o 
  -1  -3   4    24499.94    26070.21    664.05 o 
   0  -3   4     2598.82     2916.38    130.82 o 
   1  -3   4    11422.93    12846.88    339.71 o 
   2  -3   4    12032.99    13132.69    225.71 o 
   3  -3   4     8696.54     9090.80    293.26 o 
   4  -3   4     6217.11     5362.16    313.77 o 
   5  -3   4     1053.95     1055.36    128.45 o 
   6  -3   4     6288.47     6865.80    529.29 o 
   7  -3   4     2179.23     2638.33    425.51 o 
   8  -3   4      431.09      480.26    119.75 o 
   9  -3   4      488.97      457.21    157.80 o 
  10  -3   4        8.11      -94.57    124.56 o 
  -9  -2   4       21.95       30.07    164.81 o 
  -8  -2   4       25.70       11.98    156.55 o 
  -7  -2   4      638.53      693.95    110.70 o 
  -6  -2   4      360.66      284.07    105.76 o 
  -5  -2   4     4932.99     5077.39    174.24 o 
  -4  -2   4     5598.99     5067.60    312.27 o 
  -3  -2   4     6540.70     5995.35    253.83 o 
  -2  -2   4    27733.88    29933.10   2209.43 o 
  -1  -2   4      893.51     1146.43    177.94 o 
   0  -2   4       82.84      161.88    114.91 o 
   1  -2   4    12372.41    16176.90   1332.60 o 
   2  -2   4   104790.55   118270.08   2528.28 o 
   3  -2   4     2258.37     2324.46    159.08 o 
   4  -2   4     1069.86     1044.04    148.80 o 
   5  -2   4       65.87      104.61    108.04 o 
   6  -2   4     2324.52     2504.56    176.24 o 
   7  -2   4      869.28      735.48    137.98 o 
   8  -2   4       29.91       70.85    130.99 o 
   9  -2   4      210.26      228.02    120.30 o 
  10  -2   4       31.36       30.15    221.97 o 
  -9  -1   4      231.19      132.40    114.01 o 
  -8  -1   4     1557.64     1858.65    157.97 o 
  -7  -1   4     5557.29     6865.07    365.31 o 
  -6  -1   4      363.45      451.19    101.43 o 
  -5  -1   4     8617.52     8711.78    408.37 o 
  -4  -1   4       58.02       50.29    108.57 o 
  -3  -1   4     6862.75     6798.83    341.93 o 
  -2  -1   4      166.65      519.20    182.92 o 
  -1  -1   4      464.77      441.40     83.67 o 
   0  -1   4     6518.99     7546.33    150.94 o 
   1  -1   4     2034.21     2183.36    107.87 o 
   2  -1   4    47922.15    49413.31   3734.35 o 
   3  -1   4      117.55      107.08    109.98 o 
   4  -1   4     1228.87     1034.08    154.43 o 
   5  -1   4      688.82      545.57     94.20 o 
   6  -1   4       49.83       54.90    112.63 o 
   7  -1   4       73.99      133.33    117.00 o 
   8  -1   4      422.25      411.55    156.87 o 
   9  -1   4      968.79      932.62    200.29 o 
 -10   0   4      237.54      247.71    164.40 o 
  -9   0   4      146.93      294.34    138.16 o 
  -8   0   4      383.26      327.65    106.04 o 
  -7   0   4     1762.39     1868.64    208.14 o 
  -6   0   4     2123.40     2027.56    129.91 o 
  -5   0   4     1502.29     1427.85    133.33 o 
  -4   0   4     6383.56     5722.35    424.22 o 
  -3   0   4      848.24      864.56     96.29 o 
  -2   0   4       81.12      205.62     92.89 o 
  -1   0   4    48630.33    55980.25    618.05 o 
   0   0   4    13055.08    15570.25    532.92 o 
   1   0   4     1176.15     1381.79    124.77 o 
   2   0   4    49347.66    48882.93   5788.23 o 
   3   0   4    10637.06    10597.91   1822.67 o 
   4   0   4     4488.15     4597.45    809.52 o 
   5   0   4     3287.94     3014.92    499.42 o 
   6   0   4       14.28       25.65    114.14 o 
   7   0   4       16.56      -26.90    151.15 o 
   8   0   4        1.03       27.70    158.36 o 
 -10   1   4       18.36      -69.92    142.18 o 
  -9   1   4        6.83      -73.36    134.50 o 
  -8   1   4     1675.30     1575.27    135.23 o 
  -7   1   4     4159.38     4296.41    275.98 o 
  -6   1   4     9489.27     9412.72    291.98 o 
  -5   1   4      181.67      127.08     87.90 o 
  -4   1   4     3247.78     2947.98    133.24 o 
  -3   1   4    17380.74    15114.34    719.72 o 
  -2   1   4    34809.39    34668.31    970.07 o 
  -1   1   4     1706.50     1886.24    126.86 o 
   0   1   4     6784.59     8256.10    186.34 o 
   1   1   4     7812.90     8960.19    821.36 o 
   2   1   4     5933.57     6103.64   1283.34 o 
   3   1   4      282.88      173.31    115.31 o 
   4   1   4      644.19      598.43    150.13 o 
   5   1   4     1705.61     1788.18    353.26 o 
   6   1   4      121.78       83.57    123.77 o 
   7   1   4       90.24      109.29    155.81 o 
   8   1   4       27.14      -18.19    164.54 o 
 -11   2   4      185.34       93.08    125.82 o 
 -10   2   4      159.78       66.24    127.38 o 
  -9   2   4      844.49      874.24    108.94 o 
  -8   2   4       54.00      -33.03     84.40 o 
  -7   2   4      247.65      274.95    109.99 o 
  -6   2   4     4213.56     3960.89    274.54 o 
  -5   2   4     7507.72     7779.49    436.57 o 
  -4   2   4    24175.58    21583.43   2308.05 o 
  -3   2   4      197.47      232.43    110.18 o 
  -2   2   4     9639.23     8637.62    171.51 o 
  -1   2   4     9979.09     9897.94    281.10 o 
   0   2   4     3403.14     3959.02    150.42 o 
   1   2   4     3572.94     3916.69    628.99 o 
   2   2   4      681.41      619.68    137.12 o 
   3   2   4      913.72      985.21    199.26 o 
   4   2   4     2245.32     2773.54    480.21 o 
   5   2   4     5176.28     6755.57   1245.52 o 
   6   2   4      125.45      166.46    163.00 o 
   7   2   4       62.38       39.06    169.86 o 
 -11   3   4      318.49      351.72    163.97 o 
 -10   3   4      272.32      427.65    127.22 o 
  -9   3   4        2.14      -26.53     81.82 o 
  -8   3   4     1582.54     1356.10     98.83 o 
  -7   3   4       54.70      188.77    109.25 o 
  -6   3   4     3360.58     2992.70    180.79 o 
  -5   3   4     5575.58     4763.89    295.87 o 
  -4   3   4     9299.21     8477.02    216.35 o 
  -3   3   4        5.08      -33.62    110.10 o 
  -2   3   4    29587.91    26169.87    727.95 o 
  -1   3   4      156.31      164.55    133.93 o 
   0   3   4     1207.19     1143.12    159.95 o 
   1   3   4      684.49      672.78    166.60 o 
   2   3   4     3203.93     3361.13    556.91 o 
   3   3   4     2117.92     2736.59    546.17 o 
   4   3   4        1.79      -14.47    143.94 o 
   5   3   4     1352.34     1984.59    389.33 o 
   6   3   4        7.92       -8.17    197.59 o 
 -11   4   4       97.71      110.42    160.96 o 
 -10   4   4       74.36      161.07    125.23 o 
  -9   4   4      175.91      183.44    104.84 o 
  -8   4   4      207.87      179.38    112.26 o 
  -7   4   4     4409.29     4277.08    219.83 o 
  -6   4   4      108.46       88.98    109.68 o 
  -5   4   4     6533.69     6430.26    510.98 o 
  -4   4   4    17456.36    15927.45    492.37 o 
  -3   4   4    16796.93    15050.88    863.67 o 
  -2   4   4      124.88      163.01    125.59 o 
  -1   4   4     4107.71     3928.79    332.13 o 
   4   4   4       39.44       52.10    276.81 o 
   5   4   4     1073.58     1472.18    271.80 o 
 -11   5   4        2.52      -75.12    130.13 o 
 -10   5   4      696.52      851.98    157.66 o 
  -9   5   4      612.26      649.38     99.78 o 
  -8   5   4     3024.78     3636.19    304.91 o 
  -7   5   4       99.93       66.84    101.17 o 
  -6   5   4      225.76      234.34    113.12 o 
  -5   5   4     2544.38     2088.90    148.80 o 
  -4   5   4      634.08      494.05    125.11 o 
  -3   5   4     3184.23     2813.27    137.89 o 
  -2   5   4      213.92      210.78    146.62 o 
 -11   6   4       99.84      238.54    162.46 o 
 -10   6   4       88.85      -25.78    110.30 o 
  -9   6   4        7.36     -123.50    122.02 o 
  -8   6   4      857.64      734.07    120.51 o 
  -7   6   4      430.43      372.57    118.41 o 
  -6   6   4     1829.66     1703.54    158.84 o 
  -5   6   4     1094.83     1093.86    118.38 o 
  -4   6   4      240.71      167.26    114.63 o 
  -3   6   4     7508.69     7211.67    386.49 o 
 -11   7   4      203.88      337.65    134.82 o 
 -10   7   4       77.25      188.41    157.63 o 
  -9   7   4      383.01      495.74    128.64 o 
  -8   7   4     1775.62     1656.42    156.68 o 
  -7   7   4      889.41      823.48    121.84 o 
  -6   7   4       32.31       29.49    116.73 o 
  -5   7   4      542.23      457.34    124.57 o 
  -4   7   4      842.03      777.50    133.46 o 
  -3   7   4       97.31       79.98    192.09 o 
 -11   8   4      195.10      301.79    287.36 o 
 -10   8   4       28.26       12.11    161.86 o 
  -9   8   4       32.98       57.95    128.14 o 
  -8   8   4       15.93      -23.20    155.65 o 
  -7   8   4      294.20      242.98    154.74 o 
  -6   8   4      130.03      118.77    174.74 o 
  -5   8   4      553.41      521.93    159.74 o 
  -4   8   4      208.36      232.46    213.24 o 
 -10   9   4        9.88      -14.95    139.31 o 
  -9   9   4       31.31        0.95    164.26 o 
  -8   9   4       27.14       11.53    160.93 o 
  -7   9   4      809.97      917.80    181.02 o 
  -6   9   4       88.39       82.62    175.17 o 
  -5   9   4      432.50      409.81    203.52 o 
  -8  10   4      267.46      228.02    180.10 o 
  -7  10   4       50.57      141.36    192.22 o 
  -6  10   4        2.22       37.25    209.38 o 
   2 -11   5      144.64       78.65    205.42 o 
   3 -11   5       72.49       84.19    188.04 o 
   4 -11   5       27.63      -18.14    176.56 o 
   5 -11   5      262.34      201.66    170.39 o 
   6 -11   5        7.04       47.58    135.88 o 
   7 -11   5      149.03      156.38    165.16 o 
   8 -11   5       35.70        5.41    165.16 o 
   0 -10   5      151.23       48.84    216.31 o 
   1 -10   5       53.52       43.09    196.11 o 
   2 -10   5      198.59      194.84    165.40 o 
   3 -10   5        7.65       31.45    162.43 o 
   4 -10   5       20.45      -93.11    154.33 o 
   5 -10   5     2275.62     2455.81    349.93 o 
   6 -10   5      500.80      396.75    158.85 o 
   7 -10   5     1030.76     1327.96    146.59 o 
   8 -10   5       55.34       80.03    159.14 o 
   9 -10   5        0.81     -252.42    134.78 o 
  -2  -9   5      110.48       93.82    224.45 o 
  -1  -9   5       20.56      -22.65    196.39 o 
   0  -9   5     1323.93     1619.23    202.17 o 
   1  -9   5     1539.77     1885.29    177.87 o 
   2  -9   5     1224.37     1203.39    132.64 o 
   3  -9   5        1.98       71.78    117.51 o 
   4  -9   5     1141.05     1245.51    144.15 o 
   5  -9   5      146.25       90.44    106.95 o 
   6  -9   5      108.69       86.52     97.63 o 
   7  -9   5      494.87      404.93    138.77 o 
   8  -9   5      357.95      311.67    105.53 o 
   9  -9   5       65.56      150.01    130.98 o 
  10  -9   5        8.81      108.12    133.35 o 
  -3  -8   5      111.15      104.42    198.51 o 
  -2  -8   5       43.76       89.31    181.64 o 
  -1  -8   5     2582.35     3370.28    340.10 o 
   0  -8   5      120.22      106.15    123.59 o 
   1  -8   5     1812.76     2132.73    135.22 o 
   2  -8   5      937.48      822.16    125.47 o 
   3  -8   5     1817.90     1841.59    160.47 o 
   4  -8   5       56.96       25.99    103.20 o 
   5  -8   5     2017.63     1940.78    145.69 o 
   6  -8   5      248.53       69.94    103.43 o 
   7  -8   5      672.12      653.74    120.98 o 
   8  -8   5     1683.82     2232.62    225.91 o 
   9  -8   5      124.61      181.01    127.46 o 
  10  -8   5        2.30      -98.26    114.65 o 
  -5  -7   5       98.94       14.58    211.72 o 
  -4  -7   5       40.74       23.75    175.63 o 
  -3  -7   5       34.24       49.75    178.97 o 
  -2  -7   5      664.78      645.65    129.42 o 
  -1  -7   5     2022.38     2490.79    250.51 o 
   0  -7   5       94.65      120.68    119.67 o 
   1  -7   5     5532.90     6970.16    604.58 o 
   2  -7   5     1337.03     1241.34    119.64 o 
   3  -7   5     4213.41     4567.43    284.54 o 
   4  -7   5      233.21      245.92     85.19 o 
   5  -7   5       62.72       62.79     90.03 o 
   6  -7   5     2125.61     2344.59    222.56 o 
   7  -7   5       97.88      140.51     81.57 o 
   8  -7   5     1383.96     1467.33    119.56 o 
   9  -7   5      362.44      378.40    118.53 o 
  10  -7   5      239.52      339.90    162.31 o 
  -6  -6   5        1.49      -35.63    174.25 o 
  -5  -6   5      231.99      169.13    185.02 o 
  -4  -6   5      249.02      264.44    161.23 o 
  -3  -6   5      137.36      168.21    117.62 o 
  -2  -6   5        9.10       30.01    114.02 o 
  -1  -6   5     7904.06    10142.64    249.07 o 
   0  -6   5     9391.51    11541.55    699.36 o 
   1  -6   5      293.65      365.57    101.08 o 
   2  -6   5       89.36       38.50    109.66 o 
   3  -6   5     8338.73     8648.76    272.80 o 
   4  -6   5     7123.00     7988.04    501.26 o 
   5  -6   5     4138.96     4256.04    359.19 o 
   6  -6   5      120.39      116.87    111.94 o 
   7  -6   5       41.94        7.99    100.55 o 
   8  -6   5     1452.22     1529.62     95.82 o 
   9  -6   5      246.21      288.61    125.81 o 
  10  -6   5       84.59       72.60    143.82 o 
  -7  -5   5      173.31       77.78    188.61 o 
  -6  -5   5      392.77      342.44    168.10 o 
  -5  -5   5     4488.71     4858.71    330.55 o 
  -4  -5   5        2.36      -22.81    116.45 o 
  -3  -5   5     1323.94     1275.20    128.45 o 
  -2  -5   5     2925.24     3112.33    129.84 o 
  -1  -5   5        4.26       52.89    110.83 o 
   0  -5   5     1038.54     1249.44    135.74 o 
   1  -5   5     4051.42     4499.55    171.99 o 
   2  -5   5     4538.64     4851.34    156.02 o 
   3  -5   5     4782.28     4870.43    336.20 o 
   4  -5   5     4929.09     4910.50    248.95 o 
   5  -5   5      721.85      621.90    100.89 o 
   6  -5   5      569.19      512.20     91.55 o 
   7  -5   5     1803.10     1862.31    102.43 o 
   8  -5   5      327.94      233.12     75.59 o 
   9  -5   5       70.15      121.30    153.72 o 
  10  -5   5      252.24      265.96    163.51 o 
  -7  -4   5       58.94      145.04    167.32 o 
  -6  -4   5        5.50       21.93    152.65 o 
  -5  -4   5     4124.84     4453.80    421.13 o 
  -4  -4   5      105.48       15.34    115.05 o 
  -3  -4   5      257.78      203.73    112.70 o 
  -2  -4   5      213.12      222.33    110.51 o 
  -1  -4   5      973.97     1131.37    104.54 o 
   0  -4   5    10593.60    11177.90    312.97 o 
   1  -4   5     1983.66     2045.37    120.13 o 
   2  -4   5    26812.82    28027.86    881.70 o 
   3  -4   5      199.61      335.25    107.01 o 
   4  -4   5    21224.54    21537.84   1865.29 o 
   5  -4   5     8408.46     8061.26    376.94 o 
   6  -4   5     2794.26     2951.45    161.65 o 
   7  -4   5       39.33       99.56    112.70 o 
   8  -4   5      356.79      289.54    119.02 o 
   9  -4   5        6.45      145.09    138.05 o 
  10  -4   5        4.77      132.45    162.46 o 
  -8  -3   5        3.44      -30.98    146.39 o 
  -7  -3   5       12.29       68.81    137.65 o 
  -6  -3   5      331.10      299.20    119.01 o 
  -5  -3   5    13983.63    16944.80   1620.02 o 
  -4  -3   5     5045.43     4953.32    205.69 o 
  -3  -3   5        6.71       89.83    107.95 o 
  -2  -3   5      206.92      293.53    108.55 o 
  -1  -3   5    13792.81    14700.20    510.27 o 
   0  -3   5     3503.18     4019.00    118.83 o 
   1  -3   5     6146.83     6850.71    569.17 o 
   2  -3   5    18642.14    21608.74   2025.39 o 
   3  -3   5     3374.01     4024.48    184.31 o 
   4  -3   5     3729.39     3262.87    231.55 o 
   5  -3   5      189.09      160.23     88.43 o 
   6  -3   5      485.38      497.22    114.05 o 
   7  -3   5       11.50       51.58    102.78 o 
   8  -3   5       40.40       22.24    101.94 o 
   9  -3   5       61.99       66.68    157.04 o 
  10  -3   5        7.92      -85.84    176.04 o 
  -9  -2   5      358.98      297.76    120.41 o 
  -8  -2   5      263.52      256.61    141.61 o 
  -7  -2   5      687.41      758.95    123.06 o 
  -6  -2   5      861.30      904.53     98.54 o 
  -5  -2   5     3158.00     3781.95    235.98 o 
  -4  -2   5     2689.37     2769.91    212.89 o 
  -3  -2   5     1953.25     1802.69     99.70 o 
  -2  -2   5    36358.07    33235.16   1797.62 o 
  -1  -2   5      655.24      571.35     81.96 o 
   0  -2   5      466.32      958.50    234.67 o 
   1  -2   5      379.49      540.29    119.58 o 
   2  -2   5    24876.96    28622.71   1595.51 o 
   3  -2   5     9585.96    10029.00   1345.28 o 
   4  -2   5     4846.50     4644.66    543.13 o 
   5  -2   5      632.41      485.21     80.40 o 
   6  -2   5     3821.41     3915.43    230.10 o 
   7  -2   5     2208.38     2200.43    259.54 o 
   8  -2   5      361.70      392.13    154.45 o 
   9  -2   5       26.00       24.31    161.49 o 
  -9  -1   5      923.77      984.18    166.68 o 
  -8  -1   5       70.83      118.47    135.33 o 
  -7  -1   5      103.19      158.82    115.39 o 
  -6  -1   5       48.69       47.13     79.32 o 
  -5  -1   5     3706.22     4233.78    442.54 o 
  -4  -1   5     7099.72     6862.19    347.58 o 
  -3  -1   5     3258.75     3220.98    245.62 o 
  -2  -1   5    40173.38    45092.66   1165.34 o 
  -1  -1   5     3866.25     3954.43    145.81 o 
   0  -1   5    17438.11    22103.05    489.53 o 
   1  -1   5    12052.20    15780.92   1019.74 o 
   2  -1   5     1338.35     1450.44    117.86 o 
   3  -1   5     5540.26     5700.07    678.67 o 
   4  -1   5       94.91      211.62    108.92 o 
   5  -1   5     4340.28     4166.53    723.42 o 
   6  -1   5       52.16       98.51    114.48 o 
   7  -1   5      741.64      666.76    122.89 o 
   8  -1   5      136.40      187.13    141.99 o 
   9  -1   5       12.83       62.81    149.11 o 
 -10   0   5       13.92      -77.14    124.12 o 
  -9   0   5     1288.12     1471.43    161.44 o 
  -8   0   5       60.65      109.39    104.20 o 
  -7   0   5      143.10      139.13     92.93 o 
  -6   0   5      210.07      218.11     90.59 o 
  -5   0   5     2792.69     2480.77    170.53 o 
  -4   0   5       15.71       44.13    106.39 o 
  -3   0   5     2877.52     2493.47    104.96 o 
  -2   0   5   102379.59    98218.66   3268.97 o 
  -1   0   5    14485.34    17273.46   1336.34 o 
   0   0   5       21.45      130.66    111.16 o 
   1   0   5     1141.04     1034.93    108.30 o 
   2   0   5       55.00       71.90     98.23 o 
   3   0   5     1291.09     1452.95    261.78 o 
   4   0   5      108.15      120.16    111.60 o 
   5   0   5     1021.65     1123.93    194.77 o 
   6   0   5       65.25       61.59    118.63 o 
   7   0   5     1537.50     1855.79    446.62 o 
   8   0   5      329.30      390.45    164.54 o 
 -10   1   5      128.31      291.08    143.12 o 
  -9   1   5      806.88      917.51    157.25 o 
  -8   1   5      542.44      525.73    117.38 o 
  -7   1   5     2785.08     2826.52    163.39 o 
  -6   1   5     5853.07     6163.24    553.24 o 
  -5   1   5      215.74      196.55     75.14 o 
  -4   1   5      148.70       71.53    108.45 o 
  -3   1   5      116.41      131.58     78.45 o 
  -2   1   5    42428.68    40915.23   1692.57 o 
  -1   1   5     3314.23     3659.45    133.78 o 
   0   1   5     2622.39     3367.28    201.25 o 
   1   1   5      596.91      592.22    122.05 o 
   2   1   5     3879.99     4176.47    703.51 o 
   3   1   5      242.20      234.26    117.00 o 
   4   1   5      120.68      125.41    100.43 o 
   5   1   5     4916.19     6263.03   1345.72 o 
   6   1   5      538.58      527.37    161.48 o 
   7   1   5      135.52       35.04    160.64 o 
 -11   2   5        3.67       60.92    134.75 o 
 -10   2   5       85.57      206.91    127.58 o 
  -9   2   5      122.31      249.34    126.18 o 
  -8   2   5       67.13      217.43    100.95 o 
  -7   2   5      137.47      123.80    110.00 o 
  -6   2   5     4227.03     3917.74    320.47 o 
  -5   2   5     6245.64     6297.44    286.25 o 
  -4   2   5     2605.02     2101.89    194.67 o 
  -3   2   5      958.42      885.42    113.15 o 
  -2   2   5    25592.54    23950.63    409.53 o 
  -1   2   5    24231.37    25069.46    480.11 o 
   0   2   5     9028.08     9898.61    407.59 o 
   1   2   5    16307.44    18933.08   2969.15 o 
   2   2   5       29.76       13.93    134.27 o 
   3   2   5      800.99      879.40    204.22 o 
   4   2   5      392.92      387.76    137.49 o 
   5   2   5      360.86      383.56    137.23 o 
   6   2   5       67.98      113.25    165.12 o 
   7   2   5      121.23       71.41    174.99 o 
 -11   3   5       47.77      109.78    161.56 o 
 -10   3   5      356.82      422.32    139.79 o 
  -9   3   5      127.09      108.34    117.37 o 
  -8   3   5        1.90       50.61    111.20 o 
  -7   3   5     1737.11     1778.74    144.78 o 
  -6   3   5    21336.34    19796.25   1120.87 o 
  -5   3   5      552.18      484.27    111.67 o 
  -4   3   5      127.94      116.18    109.89 o 
  -3   3   5      214.22      165.21    108.58 o 
  -2   3   5      116.47       96.13    133.83 o 
  -1   3   5      628.52      631.52    120.51 o 
   0   3   5      121.67      121.42    132.56 o 
   1   3   5     8889.02     8735.29   1929.37 o 
   2   3   5      150.17      130.41    150.09 o 
   3   3   5     1014.96     1041.75    193.18 o 
   4   3   5       12.85       56.30    146.06 o 
   5   3   5      400.13      497.54    197.60 o 
   6   3   5      223.58      166.72    204.65 o 
 -11   4   5      121.68      166.32    132.32 o 
 -10   4   5        3.05       45.33    136.87 o 
  -9   4   5      497.67      444.90     99.00 o 
  -8   4   5      573.53      626.06     95.67 o 
  -7   4   5      825.07      931.36    116.46 o 
  -6   4   5     5560.97     5371.54    207.83 o 
  -5   4   5      453.18      472.31    112.81 o 
  -4   4   5        1.82      -14.98    111.25 o 
  -3   4   5       26.18       64.43    109.12 o 
  -2   4   5      104.84       67.76    135.18 o 
  -1   4   5     2427.94     2410.46    239.26 o 
   0   4   5     2238.93     1686.28    219.66 o 
   5   4   5       14.78        9.44    372.32 o 
 -11   5   5        2.49      -18.14    161.54 o 
 -10   5   5        0.77      -20.96    154.91 o 
  -9   5   5      656.19      783.96    128.41 o 
  -8   5   5      228.12      208.58     94.50 o 
  -7   5   5      116.14       71.68     92.86 o 
  -6   5   5     5780.99     5894.11    289.92 o 
  -5   5   5     1982.81     1800.23    122.47 o 
  -4   5   5     2506.57     2352.29    126.90 o 
  -3   5   5     2514.65     2353.07    154.27 o 
  -2   5   5     1417.81     1472.51    160.90 o 
 -11   6   5       93.52      215.54    164.40 o 
 -10   6   5      357.57      409.90    158.70 o 
  -9   6   5      416.01      480.15    125.92 o 
  -8   6   5      136.61       69.45    119.31 o 
  -7   6   5     2460.06     2612.53    186.92 o 
  -6   6   5        8.48       60.97    103.52 o 
  -5   6   5       84.90       99.73    103.11 o 
  -4   6   5      101.24      127.44    140.62 o 
  -3   6   5     4126.97     4118.18    261.20 o 
 -11   7   5       47.87      142.49    166.37 o 
 -10   7   5       98.31      181.18    161.11 o 
  -9   7   5      131.56      125.98    157.33 o 
  -8   7   5       28.55       44.93    153.27 o 
  -7   7   5      231.61      105.49    121.55 o 
  -6   7   5        6.70       24.72    118.99 o 
  -5   7   5      116.02       72.92    123.60 o 
  -4   7   5      442.01      364.49    148.48 o 
  -3   7   5     2704.19     2965.35    394.11 o 
 -10   8   5      208.67       95.49    166.36 o 
  -9   8   5       64.31      158.22    160.50 o 
  -8   8   5       18.70        7.14    158.54 o 
  -7   8   5      194.45      283.28    156.15 o 
  -6   8   5     1138.02     1216.36    176.03 o 
  -5   8   5      306.39      372.80    180.03 o 
  -4   8   5      203.46      199.11    244.22 o 
  -9   9   5       47.11        2.35    167.41 o 
  -8   9   5       80.49       42.30    164.54 o 
  -7   9   5       69.86       76.68    188.37 o 
  -6   9   5       94.32       92.26    186.21 o 
  -5   9   5        4.79      -41.38    233.52 o 
   2 -11   6      108.84       90.35    174.63 o 
   3 -11   6       47.91       65.54    187.82 o 
   4 -11   6      867.96      711.48    167.17 o 
   5 -11   6       39.66       98.29    161.25 o 
   6 -11   6       11.84      -80.22    162.61 o 
   7 -11   6        3.54       29.11    164.69 o 
   8 -11   6      159.53      142.43    137.54 o 
   0 -10   6        3.65       26.70    199.98 o 
   1 -10   6     1396.57     1539.51    189.89 o 
   2 -10   6      306.87      196.78    174.78 o 
   3 -10   6      231.01      155.94    155.85 o 
   4 -10   6      279.03      261.22    155.06 o 
   5 -10   6      482.56      303.58    158.53 o 
   6 -10   6      179.44      268.38    157.03 o 
   7 -10   6      629.83      543.14    161.41 o 
   8 -10   6        5.03      144.09    141.84 o 
   9 -10   6       73.11       56.36    134.21 o 
  -2  -9   6      115.34      119.40    201.37 o 
  -1  -9   6       42.53       44.21    175.20 o 
   0  -9   6     1138.13     1418.06    171.71 o 
   1  -9   6      493.73      507.01    156.00 o 
   2  -9   6       19.12       24.15    124.45 o 
   3  -9   6       21.43       35.52    117.04 o 
   4  -9   6      127.09       72.34    119.14 o 
   5  -9   6      479.11      381.11    120.66 o 
   6  -9   6       41.24      101.39    127.03 o 
   7  -9   6      479.39      492.69    155.22 o 
   8  -9   6      359.81      341.91    120.95 o 
   9  -9   6       51.81       30.56    131.54 o 
  10  -9   6        0.67      -50.76    174.06 o 
  -3  -8   6      436.20      226.70    190.30 o 
  -2  -8   6       85.00       79.69    163.83 o 
  -1  -8   6       28.15       49.94    160.16 o 
   0  -8   6      536.81      524.50    126.55 o 
   1  -8   6     2245.70     2689.09    169.52 o 
   2  -8   6     1384.63     1443.39    123.41 o 
   3  -8   6     1216.02     1130.64    121.30 o 
   4  -8   6     1981.50     1861.77    104.70 o 
   5  -8   6      257.68      153.69     93.95 o 
   6  -8   6      965.55     1120.33    120.85 o 
   7  -8   6     2813.58     3227.76    271.36 o 
   8  -8   6      170.07      172.21    154.80 o 
   9  -8   6        7.76       16.65    111.76 o 
  10  -8   6       49.67      202.11    162.16 o 
  -5  -7   6        1.13      -35.08    194.30 o 
  -4  -7   6      231.53      199.29    177.47 o 
  -3  -7   6     3732.44     4688.82    208.37 o 
  -2  -7   6     1484.43     1708.30    129.27 o 
  -1  -7   6      630.00      583.01    125.72 o 
   0  -7   6     2886.29     3121.44    132.46 o 
   1  -7   6       47.35       -3.47    114.50 o 
   2  -7   6      931.79      846.12    105.62 o 
   3  -7   6      574.46      532.25    115.41 o 
   4  -7   6     3681.30     3733.63    170.19 o 
   5  -7   6        7.46       11.74     92.04 o 
   6  -7   6       27.06      122.91    112.70 o 
   7  -7   6     1067.80      934.25     93.57 o 
   8  -7   6        2.79     -107.00    124.15 o 
   9  -7   6       45.92      -53.45    155.84 o 
  10  -7   6        4.63     -169.82    163.06 o 
  -6  -6   6        4.25       57.30    174.15 o 
  -5  -6   6      579.38      564.66    163.06 o 
  -4  -6   6      510.73      529.90    155.54 o 
  -3  -6   6     2095.98     2481.33    143.05 o 
  -2  -6   6      689.04      679.38    119.46 o 
  -1  -6   6     2792.56     2909.15    128.99 o 
   0  -6   6      525.62      567.11    114.67 o 
   1  -6   6     2246.41     2352.25    112.44 o 
   2  -6   6      180.72      145.67    109.81 o 
   3  -6   6       18.23      179.06    111.49 o 
   4  -6   6    11258.18    11746.59    741.54 o 
   5  -6   6     1503.11     1191.56     94.18 o 
   6  -6   6      119.81      131.39     91.17 o 
   7  -6   6     1924.86     2041.09    155.89 o 
   8  -6   6      842.17      995.39    105.09 o 
   9  -6   6      266.83      387.05    156.74 o 
  10  -6   6      146.30      136.40    146.65 o 
  -7  -5   6      179.47      122.16    182.02 o 
  -6  -5   6      343.43      383.34    167.85 o 
  -5  -5   6       12.38       74.33    152.50 o 
  -4  -5   6      134.10      134.38    117.30 o 
  -3  -5   6     7421.76     7370.58    185.44 o 
  -2  -5   6     2081.77     1953.18    113.38 o 
  -1  -5   6     7516.53     8120.30    214.95 o 
   0  -5   6     3763.95     3922.29    148.51 o 
   1  -5   6      236.12      283.93     97.40 o 
   2  -5   6     3364.31     3310.04    101.97 o 
   3  -5   6    12368.03    12496.81    562.35 o 
   4  -5   6     3789.06     3830.35    244.42 o 
   5  -5   6     1162.40     1094.06    106.84 o 
   6  -5   6      751.07      687.74     94.28 o 
   7  -5   6      262.69      268.43     94.67 o 
   8  -5   6       28.43      137.65    115.72 o 
   9  -5   6       24.19      -10.62    154.94 o 
  10  -5   6      106.93      211.69    133.97 o 
  -7  -4   6      642.02      660.86    164.70 o 
  -6  -4   6      124.38      133.65    153.13 o 
  -5  -4   6      260.35      346.01    117.95 o 
  -4  -4   6     3572.56     3851.82    156.81 o 
  -3  -4   6      845.58      743.87    115.52 o 
  -2  -4   6      929.59      826.73    114.06 o 
  -1  -4   6     4466.33     4979.12    144.72 o 
   0  -4   6    33426.55    31214.63    590.36 o 
   1  -4   6    12607.50    14344.88    630.03 o 
   2  -4   6     1627.78     1642.99     99.77 o 
   3  -4   6     3315.40     3860.41    219.88 o 
   4  -4   6     5456.53     4971.85    215.62 o 
   5  -4   6     1059.96     1064.42    113.18 o 
   6  -4   6       63.93       83.56    113.16 o 
   7  -4   6      127.88      150.15    114.66 o 
   8  -4   6      156.01      178.85    106.60 o 
   9  -4   6      353.62      223.23    130.98 o 
  10  -4   6      318.32      232.45    177.86 o 
  -8  -3   6       50.90      163.87    144.89 o 
  -7  -3   6      791.71      889.48    143.11 o 
  -6  -3   6      878.03      996.66    135.21 o 
  -5  -3   6     2143.78     2451.54    277.60 o 
  -4  -3   6      154.57      146.10    100.51 o 
  -3  -3   6     3751.14     3601.22    116.42 o 
  -2  -3   6      624.50      635.22    110.26 o 
  -1  -3   6      823.95      719.60     95.25 o 
   0  -3   6    35151.88    39332.21   1630.22 o 
   1  -3   6     4054.77     4562.28    214.41 o 
   2  -3   6        1.22       63.77     93.96 o 
   3  -3   6     7193.68     7224.79    274.87 o 
   4  -3   6       38.84      100.41     86.56 o 
   5  -3   6       11.67       32.95     98.72 o 
   6  -3   6       65.99       14.73    113.28 o 
   7  -3   6     2852.37     3126.12    295.68 o 
   8  -3   6      395.92      497.06    154.47 o 
   9  -3   6        6.36       71.25    160.48 o 
  -9  -2   6      204.93      203.23    166.32 o 
  -8  -2   6      116.70      103.42    157.34 o 
  -7  -2   6      798.14      834.33    111.05 o 
  -6  -2   6      158.03      114.45    114.79 o 
  -5  -2   6      879.94      960.13    104.38 o 
  -4  -2   6        9.08       26.93     88.57 o 
  -3  -2   6       26.29      197.73    104.99 o 
  -2  -2   6    10204.33    10620.43   1198.80 o 
  -1  -2   6     3583.85     3589.67    189.19 o 
   0  -2   6    57431.78    60953.71   2993.94 o 
   1  -2   6    18738.90    20881.81    621.73 o 
   2  -2   6    20968.09    22472.41    735.64 o 
   3  -2   6     2431.59     2536.26    104.23 o 
   4  -2   6      846.39      808.24    158.12 o 
   5  -2   6       89.68      181.86    110.86 o 
   6  -2   6      609.07      505.67    118.42 o 
   7  -2   6      641.63      544.92    121.42 o 
   8  -2   6       62.39      101.35    139.81 o 
   9  -2   6       36.39       48.07    148.12 o 
  -9  -1   6      590.80      403.11    164.71 o 
  -8  -1   6      924.08     1169.87    140.72 o 
  -7  -1   6       60.65      105.23    115.56 o 
  -6  -1   6      219.66      312.82    113.59 o 
  -5  -1   6     7680.53     8466.54    219.66 o 
  -4  -1   6    14917.26    15470.51    749.08 o 
  -3  -1   6    11308.58    10572.94    386.97 o 
  -2  -1   6      993.14     1053.10     94.20 o 
  -1  -1   6     8857.95     9338.30    532.72 o 
   0  -1   6    15279.44    17571.22    294.20 o 
   1  -1   6      406.49      527.30     79.37 o 
   2  -1   6     2169.88     2403.96    112.81 o 
   3  -1   6     2804.70     2924.30    326.47 o 
   4  -1   6      211.59      215.84    111.21 o 
   5  -1   6      751.94      701.32    168.09 o 
   6  -1   6      470.48      312.89    106.45 o 
   7  -1   6     1245.57     1316.00    319.03 o 
   8  -1   6      363.47      179.07    164.55 o 
 -10   0   6       68.41      100.73    134.90 o 
  -9   0   6       24.56       40.67    126.88 o 
  -8   0   6      195.54      139.06     98.34 o 
  -7   0   6       23.28      -28.66     92.31 o 
  -6   0   6     6854.41     8030.95   1007.73 o 
  -5   0   6       10.53       89.84    107.75 o 
  -4   0   6     7078.09     7585.26    509.03 o 
  -3   0   6       45.06       78.36     86.96 o 
  -2   0   6      360.76      331.61     90.98 o 
  -1   0   6     8601.77     8909.13    401.78 o 
   0   0   6     7473.08     9785.48    707.90 o 
   1   0   6     1961.77     2224.46    163.22 o 
   2   0   6    10542.78    12814.55   1148.35 o 
   3   0   6    21142.29    21660.22   3739.66 o 
   4   0   6     3179.12     3478.74    603.42 o 
   5   0   6        8.37       35.74    115.05 o 
   6   0   6      662.82      563.36    124.17 o 
   7   0   6       14.78        5.95    158.35 o 
   8   0   6        5.92       19.51    164.53 o 
 -10   1   6       91.69       99.44    132.75 o 
  -9   1   6       14.50      -18.73    136.55 o 
  -8   1   6      585.80      598.85     97.51 o 
  -7   1   6       64.66       88.87     90.74 o 
  -6   1   6     6962.86     8567.94    656.22 o 
  -5   1   6       31.78       88.11     76.17 o 
  -4   1   6    21823.57    20065.98   1740.99 o 
  -3   1   6    10866.27     9822.50    648.79 o 
  -2   1   6     9593.73    10062.04    343.34 o 
  -1   1   6      351.92      413.64     96.76 o 
   0   1   6      974.24     1265.87    118.45 o 
   1   1   6     6046.65     6948.84    769.06 o 
   2   1   6      484.89      463.74    118.21 o 
   3   1   6     7104.94     7252.31   1475.43 o 
   4   1   6      928.26     1121.62    293.50 o 
   5   1   6        8.46       43.53    130.51 o 
   6   1   6       20.88      100.57    161.92 o 
   7   1   6      114.20      120.43    163.72 o 
 -11   2   6        3.07      126.37    164.53 o 
 -10   2   6       33.78       21.16    111.96 o 
  -9   2   6      811.95      983.20    154.51 o 
  -8   2   6      290.99      271.19     95.15 o 
  -7   2   6       11.99       66.44    108.75 o 
  -6   2   6     7992.21     9293.87    630.73 o 
  -5   2   6     7410.70     7310.90    592.93 o 
  -4   2   6      998.20      908.53    112.94 o 
  -3   2   6     2036.63     1974.63    104.88 o 
  -2   2   6     3411.41     3560.85    130.51 o 
  -1   2   6      765.06      798.40    114.92 o 
   0   2   6     1085.63     1064.06    118.92 o 
   1   2   6      463.86      536.41    131.03 o 
   2   2   6        6.94      -23.60    122.45 o 
   3   2   6     8517.74     9963.96   2509.42 o 
   4   2   6     2078.40     2384.21    610.89 o 
   5   2   6      352.19      393.46    180.15 o 
   6   2   6       14.02      -28.74    169.78 o 
 -11   3   6       89.18       52.84    124.49 o 
 -10   3   6     1024.93     1283.63    195.26 o 
  -9   3   6        2.87      -15.17    149.37 o 
  -8   3   6       14.50       33.80    113.46 o 
  -7   3   6       21.96       49.85     91.28 o 
  -6   3   6     1528.47     1437.74    166.48 o 
  -5   3   6     3060.16     2791.09    161.50 o 
  -4   3   6     2374.56     1888.45    177.80 o 
  -3   3   6      114.10      199.79    109.82 o 
  -2   3   6     8224.88     7920.36    319.40 o 
  -1   3   6     7715.52     8102.51    597.66 o 
   0   3   6      554.89      550.42    133.42 o 
   1   3   6     1607.87     1601.86    330.70 o 
   2   3   6     1912.72     2491.75    562.63 o 
   3   3   6      399.51      442.87    148.84 o 
   4   3   6       71.66       58.72    195.42 o 
   5   3   6       90.92      110.40    211.23 o 
 -11   4   6        1.69      -98.59    162.90 o 
 -10   4   6      623.08      676.85    113.78 o 
  -9   4   6      152.33      209.00    149.84 o 
  -8   4   6      578.45      482.43     97.46 o 
  -7   4   6       64.22       64.98    113.31 o 
  -6   4   6       77.07      135.08    112.41 o 
  -5   4   6     5774.21     5280.84    181.73 o 
  -4   4   6      592.46      502.07    113.27 o 
  -3   4   6    11035.41    10810.01    302.94 o 
  -2   4   6       24.66       19.20    128.30 o 
  -1   4   6     5034.04     4801.04    512.45 o 
   0   4   6      878.14      506.68    175.29 o 
   1   4   6      144.39       91.97    220.12 o 
 -11   5   6       31.56       71.42    133.12 o 
 -10   5   6     1321.58     1499.22    126.83 o 
  -9   5   6      524.21      420.98    126.52 o 
  -8   5   6       75.46       94.58    104.66 o 
  -7   5   6      160.54      120.02    115.10 o 
  -6   5   6      796.34      723.77     97.84 o 
  -5   5   6       76.32       41.26    114.95 o 
  -4   5   6       74.00       69.61    113.71 o 
  -3   5   6     2355.11     2397.23    131.53 o 
  -2   5   6       13.41       44.51    139.29 o 
  -1   5   6     2163.28     1670.44    253.38 o 
 -11   6   6       46.77      242.93    165.17 o 
 -10   6   6      169.70      115.30    161.26 o 
  -9   6   6      105.74      165.01    138.27 o 
  -8   6   6       51.80      -41.35    135.28 o 
  -7   6   6      602.01      620.05    121.27 o 
  -6   6   6      433.87      395.51    118.83 o 
  -5   6   6      161.78      174.73    116.13 o 
  -4   6   6      318.31      279.35    118.58 o 
  -3   6   6     3703.61     3871.97    222.27 o 
 -10   7   6      142.56       53.44    134.31 o 
  -9   7   6      588.06      387.91    134.02 o 
  -8   7   6      289.46      295.17    156.45 o 
  -7   7   6     1494.13     1720.42    162.03 o 
  -6   7   6      302.65      267.90    160.02 o 
  -5   7   6      185.72      181.98    130.33 o 
  -4   7   6      191.16      171.30    187.11 o 
  -3   7   6       53.19       71.34    305.07 o 
 -10   8   6       57.90       46.54    188.74 o 
  -9   8   6       25.99      138.86    145.21 o 
  -8   8   6       11.67      -21.21    144.27 o 
  -7   8   6      830.78      979.78    164.27 o 
  -6   8   6       11.41       54.62    163.98 o 
  -5   8   6        3.18       42.30    191.46 o 
  -4   8   6      103.35       84.79    279.55 o 
  -8   9   6       21.84       64.56    173.13 o 
  -7   9   6      624.33      413.88    195.46 o 
  -6   9   6       65.73       52.49    180.42 o 
  -5   9   6       19.30       17.66    264.97 o 
   2 -11   7      182.83      177.80    167.40 o 
   3 -11   7        2.10       69.69    170.11 o 
   4 -11   7      118.66       60.62    163.50 o 
   5 -11   7      107.37      282.88    162.89 o 
   6 -11   7        2.06       43.77    145.31 o 
   7 -11   7       23.06      -86.51    148.85 o 
   0 -10   7      467.00      412.91    183.16 o 
   1 -10   7      226.47      155.86    163.66 o 
   2 -10   7       10.47       50.15    164.88 o 
   3 -10   7      683.35      711.98    159.28 o 
   4 -10   7        3.38       -4.63    155.65 o 
   5 -10   7      444.32      260.55    158.25 o 
   6 -10   7      344.55      352.73    129.21 o 
   7 -10   7      234.04      143.29    160.65 o 
   8 -10   7        0.42      -29.22    162.15 o 
   9 -10   7      354.91      232.29    131.58 o 
  -2  -9   7       56.28       60.16    180.62 o 
  -1  -9   7      421.70      477.62    162.77 o 
   0  -9   7     1432.46     1420.47    181.74 o 
   1  -9   7     1395.52     1544.71    218.53 o 
   2  -9   7       17.05      130.32    146.56 o 
   3  -9   7      218.52      277.58    119.92 o 
   4  -9   7     1294.18     1007.09    125.06 o 
   5  -9   7      204.25      165.96    123.74 o 
   6  -9   7       84.43      147.47    135.14 o 
   7  -9   7      196.21      299.86    137.75 o 
   8  -9   7      296.47      358.83    160.03 o 
   9  -9   7       15.78      -45.54    115.59 o 
  -3  -8   7      358.08      272.92    172.17 o 
  -2  -8   7      529.84      482.31    167.81 o 
  -1  -8   7        5.29       25.56    152.38 o 
   0  -8   7       16.08       21.93    119.12 o 
   1  -8   7     2127.42     2596.89    166.18 o 
   2  -8   7      987.26     1044.47    121.44 o 
   3  -8   7     5250.02     5133.42    324.29 o 
   4  -8   7       78.92      103.69    115.11 o 
   5  -8   7       69.60      117.24    103.40 o 
   6  -8   7      653.13      368.19    120.99 o 
   7  -8   7      339.41      392.91    136.58 o 
   8  -8   7      248.01      181.82    117.99 o 
   9  -8   7       46.04      180.03    142.37 o 
  10  -8   7       21.88      250.08    371.52 o 
  -5  -7   7       26.28       86.93    193.34 o 
  -4  -7   7     1224.30     1128.39    185.13 o 
  -3  -7   7       19.48      102.17    154.77 o 
  -2  -7   7       37.74       30.75    124.78 o 
  -1  -7   7     1245.39     1309.77    125.20 o 
   0  -7   7       10.81      -34.92    115.54 o 
   1  -7   7     3054.54     3251.77    164.43 o 
   2  -7   7     1498.20     1418.97    109.07 o 
   3  -7   7     4447.13     4357.74    134.95 o 
   4  -7   7      197.15      321.01    112.87 o 
   5  -7   7     2282.13     1951.40    140.84 o 
   6  -7   7       36.15      128.81    102.05 o 
   7  -7   7       12.34      -17.74    117.66 o 
   8  -7   7      422.59      420.06    111.06 o 
   9  -7   7      182.91      158.83    143.11 o 
  10  -7   7      116.04      134.15    170.86 o 
  -6  -6   7       13.23      -48.22    166.28 o 
  -5  -6   7       35.65      164.12    165.32 o 
  -4  -6   7      674.49      653.61    157.04 o 
  -3  -6   7        8.76       55.21    117.19 o 
  -2  -6   7      523.66      560.43    117.64 o 
  -1  -6   7      201.53      241.46    114.19 o 
   0  -6   7     4742.33     5213.63    300.51 o 
   1  -6   7       63.29      116.74     99.57 o 
   2  -6   7     4547.58     5022.33    223.47 o 
   3  -6   7    15780.63    16369.95    577.68 o 
   4  -6   7     5311.63     5833.35    293.07 o 
   5  -6   7       10.74      112.30    108.51 o 
   6  -6   7      862.46      775.37    103.61 o 
   7  -6   7       19.83       26.29     94.73 o 
   8  -6   7       15.53      -52.72    124.35 o 
   9  -6   7       31.64      122.19    120.52 o 
  10  -6   7       27.71      -87.12    135.57 o 
  -7  -5   7      731.51      552.51    191.53 o 
  -6  -5   7      392.23      299.51    163.21 o 
  -5  -5   7       55.54      103.84    153.24 o 
  -4  -5   7      509.44      501.89    108.75 o 
  -3  -5   7     1813.08     1670.37    112.31 o 
  -2  -5   7     2414.08     2339.71    123.38 o 
  -1  -5   7    10878.71    11588.47    468.58 o 
   0  -5   7     2818.66     3253.85    124.95 o 
   1  -5   7      300.03      269.57    109.85 o 
   2  -5   7     1769.39     1865.86    132.90 o 
   3  -5   7     3857.12     3807.37    210.33 o 
   4  -5   7     2171.61     2049.70    117.89 o 
   5  -5   7      130.61      169.20    109.23 o 
   6  -5   7      385.55      461.63     93.81 o 
   7  -5   7      297.41      306.33    117.82 o 
   8  -5   7       38.62      -72.02    153.13 o 
   9  -5   7      271.38      142.51    161.41 o 
  -7  -4   7      175.96      184.63    145.03 o 
  -6  -4   7       80.81       92.80    153.72 o 
  -5  -4   7       99.56       45.04     89.14 o 
  -4  -4   7     1485.33     1414.54    103.18 o 
  -3  -4   7       13.79       14.12     99.39 o 
  -2  -4   7      110.25      176.35    109.37 o 
  -1  -4   7     7449.68     7408.58    209.75 o 
   0  -4   7     7821.28     8772.35    435.38 o 
   1  -4   7     3610.16     3796.20     98.21 o 
   2  -4   7     2721.77     3189.05    154.55 o 
   3  -4   7     3301.42     3275.68    140.53 o 
   4  -4   7    11227.61    11082.65    478.55 o 
   5  -4   7     3803.62     3556.99    445.11 o 
   6  -4   7     4020.40     4210.44    273.87 o 
   7  -4   7       13.88       67.02    116.46 o 
   8  -4   7      239.34      272.74    139.69 o 
   9  -4   7        6.46       59.36    161.86 o 
  -8  -3   7       22.84      129.44    163.00 o 
  -7  -3   7      764.83      835.71    143.78 o 
  -6  -3   7      435.55      342.13    120.08 o 
  -5  -3   7      363.86      314.07    104.17 o 
  -4  -3   7     4292.86     4121.00    217.28 o 
  -3  -3   7      382.77      377.32     83.56 o 
  -2  -3   7     6056.89     6750.27    542.75 o 
  -1  -3   7    37684.35    38556.14   2489.79 o 
   0  -3   7      546.43      510.44    110.91 o 
   1  -3   7     1231.52     1221.96     93.97 o 
   2  -3   7      358.96      435.25    107.74 o 
   3  -3   7     1490.06     1576.36     96.82 o 
   4  -3   7      129.77      106.53    110.46 o 
   5  -3   7     1018.25     1093.00    121.67 o 
   6  -3   7     2442.96     2729.40    192.31 o 
   7  -3   7        0.39      -35.82    119.02 o 
   8  -3   7      110.31       -7.50    157.32 o 
   9  -3   7       62.84       39.04    136.24 o 
  -9  -2   7        0.37      -41.00    148.67 o 
  -8  -2   7      212.24      219.85    158.35 o 
  -7  -2   7       50.94       -7.51     92.50 o 
  -6  -2   7      449.33      476.70    104.67 o 
  -5  -2   7      483.12      530.49    115.09 o 
  -4  -2   7    19144.36    19588.49   1584.43 o 
  -3  -2   7     4869.61     4637.90    128.55 o 
  -2  -2   7      299.26      305.87     86.72 o 
  -1  -2   7     2366.25     2424.78     90.36 o 
   0  -2   7      150.77      199.86     86.68 o 
   1  -2   7      451.07      551.68    110.50 o 
   2  -2   7     4472.84     4854.72    389.34 o 
   3  -2   7     1581.96     1629.76    162.84 o 
   4  -2   7      856.30      727.12    120.28 o 
   5  -2   7     4843.45     4945.62    940.21 o 
   6  -2   7     3993.43     4275.81    265.52 o 
   7  -2   7      512.05      327.18    109.84 o 
   8  -2   7       34.93       38.57    130.99 o 
  -9  -1   7      413.56      573.29    134.76 o 
  -8  -1   7      424.37      410.65    157.20 o 
  -7  -1   7      541.73      493.80     90.95 o 
  -6  -1   7       47.30       77.33    100.80 o 
  -5  -1   7      998.29      881.48     95.52 o 
  -4  -1   7    13254.40    13316.29   1527.55 o 
  -3  -1   7     1862.73     1847.23    153.13 o 
  -2  -1   7       24.49      119.27     85.63 o 
  -1  -1   7     9919.07    10866.68    308.54 o 
   0  -1   7     7870.99     9490.26    244.42 o 
   1  -1   7     2982.50     3298.41    108.42 o 
   2  -1   7     6429.01     6816.05    505.95 o 
   3  -1   7     6617.50     7329.91    696.02 o 
   4  -1   7     2040.26     1943.66    350.86 o 
   5  -1   7      124.47      125.46    115.66 o 
   6  -1   7      722.03      773.05    189.53 o 
   7  -1   7      161.58      174.47    158.98 o 
   8  -1   7       31.12       99.08    164.81 o 
 -10   0   7        0.33      -83.29    135.28 o 
  -9   0   7       79.21       88.68    157.20 o 
  -8   0   7      722.27     1056.88    131.20 o 
  -7   0   7       32.39      -19.71     94.07 o 
  -6   0   7     1284.63     1430.46    117.69 o 
  -5   0   7     5491.53     6417.74    252.27 o 
  -4   0   7     9802.91     9771.23   1077.19 o 
  -3   0   7     8300.89     7750.77    126.99 o 
  -2   0   7     4602.99     4931.45    236.82 o 
  -1   0   7    13664.74    14338.22   1001.88 o 
   0   0   7       38.22       45.95    107.85 o 
   1   0   7     1716.82     1900.48    134.38 o 
   2   0   7     8688.58     9551.19   1273.27 o 
   3   0   7      134.91      105.12    113.56 o 
   4   0   7      297.99      299.22    115.48 o 
   5   0   7      969.55     1019.50    186.41 o 
   6   0   7      528.14      491.26    168.17 o 
   7   0   7      239.76      215.17    170.63 o 
 -10   1   7       12.84      -54.65    115.27 o 
  -9   1   7      307.85      215.36    127.54 o 
  -8   1   7     4040.57     5436.32    205.61 o 
  -7   1   7     1572.49     2243.82    120.69 o 
  -6   1   7     1219.70     1445.09    143.03 o 
  -5   1   7     2463.19     2517.65    155.57 o 
  -4   1   7     1668.62     1260.27    102.60 o 
  -3   1   7       81.07      102.50     88.71 o 
  -2   1   7       75.51       74.48    109.11 o 
  -1   1   7     8136.52     9511.36    577.50 o 
   0   1   7      584.13      709.29    115.53 o 
   1   1   7     2674.05     3115.97    296.06 o 
   2   1   7     6647.65     8459.42   1447.18 o 
   3   1   7      303.43      323.97    115.80 o 
   4   1   7      671.04      460.26    126.14 o 
   5   1   7        6.40       20.65    152.03 o 
   6   1   7       78.22       84.79    168.00 o 
 -10   2   7      153.87      222.29    144.25 o 
  -9   2   7      116.61      245.73    152.84 o 
  -8   2   7     1957.33     2326.40    201.72 o 
  -7   2   7      112.47      197.54     92.08 o 
  -6   2   7      237.54      278.11    112.10 o 
  -5   2   7      895.00      844.52    135.91 o 
  -4   2   7      366.33      336.52    108.84 o 
  -3   2   7      407.34      419.44    109.71 o 
  -2   2   7      194.61      130.23    110.63 o 
  -1   2   7    24919.53    27428.98    928.27 o 
   0   2   7     5378.79     6266.21    321.59 o 
   1   2   7       15.62       -0.40    117.09 o 
   2   2   7     2245.88     2892.51    607.81 o 
   3   2   7      365.58      376.66    124.66 o 
   4   2   7       64.29       81.10    157.24 o 
   5   2   7      361.41      348.25    169.02 o 
   6   2   7        4.95       50.42    191.79 o 
 -11   3   7        2.00      173.07    119.71 o 
 -10   3   7       68.50      138.53    111.65 o 
  -9   3   7       72.38      127.22    124.13 o 
  -8   3   7     3135.40     4101.58    305.93 o 
  -7   3   7     1321.70     1203.82    115.43 o 
  -6   3   7     4613.13     4844.61    484.25 o 
  -5   3   7     1937.25     2049.61    122.39 o 
  -4   3   7       30.74      100.52    109.75 o 
  -3   3   7     1158.35     1098.24    116.89 o 
  -2   3   7     3566.39     3413.81    132.93 o 
  -1   3   7     4943.40     5664.20    383.16 o 
   0   3   7      616.42      524.45    135.42 o 
   1   3   7        4.40       43.03    138.67 o 
   2   3   7       36.85       45.81    143.50 o 
   3   3   7       27.75      -15.44    186.05 o 
   4   3   7        9.11       14.50    200.59 o 
   5   3   7       43.74       53.94    217.49 o 
 -11   4   7       19.84       58.10    117.09 o 
 -10   4   7        9.08       49.08    128.31 o 
  -9   4   7      896.45     1044.15    143.36 o 
  -8   4   7      168.55      189.06     83.24 o 
  -7   4   7      145.65      205.72    115.72 o 
  -6   4   7      506.98      539.94    116.17 o 
  -5   4   7     2871.63     2647.87    159.74 o 
  -4   4   7      267.23      178.27    102.29 o 
  -3   4   7      151.49       91.45    114.02 o 
  -2   4   7      821.24      692.42    124.08 o 
  -1   4   7     5147.17     4987.99    462.66 o 
   0   4   7     2393.63     1626.28    167.99 o 
   1   4   7      240.09      181.99    188.01 o 
   2   4   7      285.66      198.74    306.96 o 
 -11   5   7        1.36      251.10    153.00 o 
 -10   5   7       34.59       89.04    160.36 o 
  -9   5   7       92.80       32.28    126.19 o 
  -8   5   7      342.44      340.91    147.60 o 
  -7   5   7       20.84        2.66    117.48 o 
  -6   5   7     1150.62     1018.00    123.11 o 
  -5   5   7     6345.31     6748.08    411.75 o 
  -4   5   7      372.37      283.55    116.27 o 
  -3   5   7        4.02       17.17    120.18 o 
  -2   5   7     1585.22     1543.79    157.02 o 
  -1   5   7        9.73       -6.19    184.98 o 
 -10   6   7      170.10      225.24    145.92 o 
  -9   6   7      111.34      116.69    111.66 o 
  -8   6   7       64.93       62.61    126.72 o 
  -7   6   7      544.07      529.16    153.87 o 
  -6   6   7      397.98      352.27    121.41 o 
  -5   6   7     2280.93     2041.68    132.87 o 
  -4   6   7      346.44      301.23    147.44 o 
  -3   6   7      721.40      770.29    154.19 o 
  -2   6   7       71.87       59.69    290.30 o 
 -10   7   7      118.90      175.00    136.49 o 
  -9   7   7       52.29       36.07    163.35 o 
  -8   7   7       43.36       53.55    159.74 o 
  -7   7   7        5.55      154.62    139.25 o 
  -6   7   7       50.23      148.37    169.40 o 
  -5   7   7     1343.87     1332.17    187.55 o 
  -4   7   7      168.19      122.93    190.84 o 
  -3   7   7      308.07      290.64    498.63 o 
  -9   8   7       48.98       -4.77    128.29 o 
  -8   8   7       26.05       28.82    171.42 o 
  -7   8   7       27.64       91.79    168.56 o 
  -6   8   7      500.19      326.77    170.95 o 
  -5   8   7       77.18       76.77    196.48 o 
  -4   8   7        3.35      -16.98    523.35 o 
   2 -11   8      291.53      187.03    169.18 o 
   3 -11   8      152.28      132.88    165.00 o 
   4 -11   8      134.89      213.71    164.41 o 
   5 -11   8      321.86      258.55    137.19 o 
   6 -11   8       81.58       90.90    147.96 o 
   7 -11   8       18.78      145.07    151.17 o 
   0 -10   8        6.72       18.83    164.67 o 
   1 -10   8      225.81      163.10    171.34 o 
   2 -10   8       38.17       29.33    159.00 o 
   3 -10   8       37.28       99.26    140.28 o 
   4 -10   8      153.83      215.38    141.21 o 
   5 -10   8     2284.06     2078.58    224.89 o 
   6 -10   8      232.89      244.46    160.21 o 
   7 -10   8      124.29      197.75    121.71 o 
   8 -10   8        6.84        9.94    163.06 o 
  -2  -9   8      487.48      373.08    168.94 o 
  -1  -9   8       18.40       42.19    161.23 o 
   0  -9   8      795.57      705.82    161.42 o 
   1  -9   8      272.92      382.29    156.14 o 
   2  -9   8       11.32      -40.05    152.51 o 
   3  -9   8       14.16      -28.69    124.26 o 
   4  -9   8        0.22      -19.68    114.16 o 
   5  -9   8     1913.42     1717.26    142.36 o 
   6  -9   8       24.52      181.46    153.14 o 
   7  -9   8        2.81      -53.37    156.12 o 
   8  -9   8        5.34       23.01    158.69 o 
   9  -9   8       12.78      191.23    134.96 o 
  -3  -8   8      195.21      127.60    170.86 o 
  -2  -8   8       73.02       49.00    159.00 o 
  -1  -8   8      170.00      134.48    154.32 o 
   0  -8   8       72.32       91.38    119.32 o 
   1  -8   8      315.36      303.99    107.61 o 
   2  -8   8      984.79      982.53    110.15 o 
   3  -8   8      252.75      184.09    117.81 o 
   4  -8   8       50.42      142.93     94.50 o 
   5  -8   8     2782.01     2348.71    142.71 o 
   6  -8   8     1510.45     1471.22    141.74 o 
   7  -8   8      700.42      607.33    127.70 o 
   8  -8   8      463.36      482.88    141.86 o 
   9  -8   8        1.36      -73.05    122.95 o 
  -4  -7   8      239.21      121.66    170.41 o 
  -3  -7   8      974.09      985.92    159.62 o 
  -2  -7   8       11.91      -35.38    126.99 o 
  -1  -7   8      193.19      177.51    117.96 o 
   0  -7   8     1845.79     1838.52    125.52 o 
   1  -7   8     8351.54     9242.79    323.29 o 
   2  -7   8        3.17      -13.07    113.60 o 
   3  -7   8       30.93       25.06     91.91 o 
   4  -7   8      821.14      850.59    115.88 o 
   5  -7   8      316.68      228.15    115.87 o 
   6  -7   8       65.74       78.67     94.38 o 
   7  -7   8       86.93       37.36    122.80 o 
   8  -7   8      463.39      284.40    120.67 o 
   9  -7   8        2.50       13.07    161.99 o 
  -6  -6   8      256.69      174.54    180.12 o 
  -5  -6   8       11.86      -15.56    160.63 o 
  -4  -6   8      156.24      107.03    154.90 o 
  -3  -6   8      256.76      277.56    119.15 o 
  -2  -6   8     1507.76     1569.36    123.55 o 
  -1  -6   8     4494.80     4386.29    181.32 o 
   0  -6   8      440.50      417.68     92.99 o 
   1  -6   8     4137.97     4223.39    142.94 o 
   2  -6   8      510.64      412.66     93.55 o 
   3  -6   8       18.73      132.30    111.81 o 
   4  -6   8       55.62       19.27    111.19 o 
   5  -6   8      134.79      103.04    112.26 o 
   6  -6   8      405.74      280.00     94.04 o 
   7  -6   8      859.25      807.95    146.74 o 
   8  -6   8     1753.87     1873.57    171.85 o 
   9  -6   8      107.34       61.29    103.66 o 
  -6  -5   8        9.29       51.68    143.90 o 
  -5  -5   8     1179.59     1170.52    165.37 o 
  -4  -5   8       40.28       39.92    118.10 o 
  -3  -5   8      176.72      127.93    105.17 o 
  -2  -5   8     2204.76     2272.29    123.28 o 
  -1  -5   8     2682.19     2670.98    142.20 o 
   0  -5   8      315.01      327.00     99.21 o 
   1  -5   8    14172.19    15877.34    660.50 o 
   2  -5   8      989.37     1045.67    111.97 o 
   3  -5   8     2056.48     2217.27    207.77 o 
   4  -5   8      126.98      110.86    109.56 o 
   5  -5   8      834.96      579.25     88.93 o 
   6  -5   8      475.19      449.19     95.68 o 
   7  -5   8       27.66      -79.15    149.35 o 
   8  -5   8      660.49      535.37    129.41 o 
   9  -5   8       69.32      140.42    123.03 o 
  -7  -4   8      103.98       64.10    146.66 o 
  -6  -4   8       15.26       67.33    152.99 o 
  -5  -4   8      550.63      441.13    120.36 o 
  -4  -4   8     2390.87     2200.81    125.06 o 
  -3  -4   8     2418.68     2280.51    272.41 o 
  -2  -4   8     4848.30     5122.80    185.00 o 
  -1  -4   8     9339.28     9919.56    191.25 o 
   0  -4   8    11188.57    11887.20    211.38 o 
   1  -4   8        0.45       21.74     87.18 o 
   2  -4   8     1898.10     1942.37     99.31 o 
   3  -4   8      792.41      569.06     91.67 o 
   4  -4   8     3375.76     3777.06    370.06 o 
   5  -4   8       65.85      117.60    112.41 o 
   6  -4   8       32.18      107.47     95.00 o 
   7  -4   8       59.86      118.87    122.43 o 
   8  -4   8      830.45      775.40    162.92 o 
   9  -4   8      187.74       78.34    126.68 o 
  -8  -3   8        0.09      105.37    133.54 o 
  -7  -3   8      701.80     1055.76    159.61 o 
  -6  -3   8     1271.73     1252.17    124.88 o 
  -5  -3   8     6269.78     7095.93    843.97 o 
  -4  -3   8       82.54      124.34     91.51 o 
  -3  -3   8     1539.66     1431.44    111.00 o 
  -2  -3   8     2296.38     2307.65    117.87 o 
  -1  -3   8      396.10      469.33     93.03 o 
   0  -3   8     4115.20     4260.06    221.48 o 
   1  -3   8      302.21      327.33    107.86 o 
   2  -3   8      280.38      310.61    107.84 o 
   3  -3   8     2603.55     2437.71    157.66 o 
   4  -3   8     5852.01     6442.99    838.46 o 
   5  -3   8      294.82      190.43    115.10 o 
   6  -3   8      620.35      454.18     98.24 o 
   7  -3   8      236.72      418.88    154.59 o 
   8  -3   8       20.90       99.83    160.48 o 
  -9  -2   8       89.57       93.65    175.92 o 
  -8  -2   8      226.44      342.48    159.90 o 
  -7  -2   8        1.90       14.26    150.59 o 
  -6  -2   8      588.19      538.37    117.53 o 
  -5  -2   8     3544.96     3678.28    204.97 o 
  -4  -2   8       56.43       37.68     84.10 o 
  -3  -2   8     6620.46     6581.56    211.33 o 
  -2  -2   8     3001.66     2793.97    143.34 o 
  -1  -2   8      181.93      213.82    105.45 o 
   0  -2   8     6234.21     7414.87    280.52 o 
   1  -2   8    13100.19    14010.55    609.46 o 
   2  -2   8    10382.43    10601.42    608.45 o 
   3  -2   8      298.94      280.06    111.61 o 
   4  -2   8     5047.70     5788.27    813.46 o 
   5  -2   8      200.04      161.90    104.78 o 
   6  -2   8       18.30       48.00    119.58 o 
   7  -2   8       58.00      146.45    140.52 o 
   8  -2   8       29.65      105.47    134.37 o 
  -9  -1   8       32.06      147.31    132.31 o 
  -8  -1   8      696.21      831.62    119.84 o 
  -7  -1   8       29.01       44.62    105.17 o 
  -6  -1   8     2352.31     2660.05    124.15 o 
  -5  -1   8     8975.66     9464.37    352.03 o 
  -4  -1   8     7580.05     7444.29    192.42 o 
  -3  -1   8       64.77      132.41     95.33 o 
  -2  -1   8     4348.05     3919.94    136.02 o 
  -1  -1   8     4918.20     5775.06    174.79 o 
   0  -1   8      628.23      657.38    112.99 o 
   1  -1   8     2677.98     3572.78    340.87 o 
   2  -1   8     3696.15     3887.84    308.28 o 
   3  -1   8      185.46      192.46    113.37 o 
   4  -1   8     2459.30     2632.32    423.62 o 
   5  -1   8       58.57       45.86    118.82 o 
   6  -1   8        2.98      -12.42    153.69 o 
   7  -1   8        0.84      -18.82    161.03 o 
 -10   0   8       71.77        7.24    136.49 o 
  -9   0   8      496.99      553.98    162.32 o 
  -8   0   8      793.43      799.74    126.84 o 
  -7   0   8     1073.14     1253.56    152.05 o 
  -6   0   8       92.77      112.85     90.43 o 
  -5   0   8      270.83      302.08    109.21 o 
  -4   0   8     2725.44     2389.41    231.29 o 
  -3   0   8       78.16       66.03    106.40 o 
  -2   0   8     6902.59     6396.90    181.30 o 
  -1   0   8      648.04      676.94     93.80 o 
   0   0   8      610.39      618.03     94.29 o 
   1   0   8     8080.45    10737.30   1097.47 o 
   2   0   8     8229.29     9735.63    760.14 o 
   3   0   8     2543.19     2700.71    419.64 o 
   4   0   8       66.89       72.15    116.23 o 
   5   0   8       10.49       42.48    150.97 o 
   6   0   8      177.71      212.37    160.43 o 
   7   0   8      272.15      137.45    173.81 o 
 -10   1   8        2.00      123.84    163.51 o 
  -9   1   8      370.25      430.21    158.26 o 
  -8   1   8      304.88      269.30    102.53 o 
  -7   1   8      281.41      190.73     94.60 o 
  -6   1   8     1272.55     1438.25    136.61 o 
  -5   1   8      208.37      163.50     89.10 o 
  -4   1   8     8373.22     8900.50    297.98 o 
  -3   1   8     6007.19     5398.54    133.60 o 
  -2   1   8    10968.29    11763.48    408.42 o 
  -1   1   8      974.60     1072.22    116.99 o 
   0   1   8     6894.06     8720.54    730.98 o 
   1   1   8      523.66      535.90    115.35 o 
   2   1   8       90.70       63.54    119.35 o 
   3   1   8      572.66      584.92    125.04 o 
   4   1   8      124.33       91.14    136.71 o 
   5   1   8      270.51      233.21    165.83 o 
   6   1   8        2.67       78.37    170.84 o 
 -10   2   8       72.30      222.12    161.56 o 
  -9   2   8      752.66      858.86    130.91 o 
  -8   2   8        7.83       58.24     82.80 o 
  -7   2   8      778.96      700.88     97.06 o 
  -6   2   8       18.96       -7.97    100.67 o 
  -5   2   8     5145.05     5279.02    374.35 o 
  -4   2   8       17.25       70.35    110.10 o 
  -3   2   8     1916.86     1755.89    120.49 o 
  -2   2   8    10009.65    10009.46    512.50 o 
  -1   2   8     1280.62     1388.52    120.98 o 
   0   2   8      504.46      576.33    121.03 o 
   1   2   8     2193.63     2513.94    380.55 o 
   2   2   8      409.11      300.96    119.12 o 
   3   2   8      381.02      426.28    128.98 o 
   4   2   8      422.48      403.21    174.24 o 
   5   2   8      232.61      185.92    180.62 o 
 -10   3   8       71.26      202.60    161.25 o 
  -9   3   8       27.18      -22.02    126.48 o 
  -8   3   8      123.99      132.69     96.70 o 
  -7   3   8       14.05        8.14    114.96 o 
  -6   3   8     1686.46     1854.10    103.59 o 
  -5   3   8     1280.31     1279.66    120.37 o 
  -4   3   8      213.60      179.42    114.59 o 
  -3   3   8     4113.84     4162.99    195.39 o 
  -2   3   8     4466.28     4547.82    242.82 o 
  -1   3   8     1306.23     1367.03    122.73 o 
   0   3   8      367.65      454.27    123.92 o 
   1   3   8       42.39       81.02    133.95 o 
   2   3   8      364.68      360.76    186.92 o 
   3   3   8       54.85       35.91    192.18 o 
   4   3   8      213.82      144.22    215.15 o 
 -10   4   8        1.18       49.81    121.62 o 
  -9   4   8        2.21      105.46    154.19 o 
  -8   4   8      408.83      382.61    136.19 o 
  -7   4   8       10.10      -14.31     96.54 o 
  -6   4   8      668.82      612.13    119.33 o 
  -5   4   8     3680.22     3912.44    183.38 o 
  -4   4   8     2340.64     2443.92    127.94 o 
  -3   4   8      186.49      166.40    113.99 o 
  -2   4   8      487.99      512.69    136.96 o 
  -1   4   8     2062.81     2205.43    212.90 o 
   0   4   8      484.20      327.63    153.25 o 
   1   4   8     1496.89      976.39    237.80 o 
   2   4   8        4.58       -5.03    272.61 o 
 -10   5   8      153.97      165.04    133.96 o 
  -9   5   8      570.46      536.83    131.31 o 
  -8   5   8       41.88      -23.14    153.29 o 
  -7   5   8      108.89      178.85    119.28 o 
  -6   5   8     1792.99     1866.68    127.75 o 
  -5   5   8        8.29       36.22    118.40 o 
  -4   5   8       63.49       48.94    122.42 o 
  -3   5   8      318.34      332.20    131.15 o 
  -2   5   8        2.81        1.02    144.85 o 
  -1   5   8      465.21      391.02    227.80 o 
 -10   6   8       22.31      -76.83    147.65 o 
  -9   6   8      490.33      493.34    117.22 o 
  -8   6   8        3.82       58.94    156.70 o 
  -7   6   8        2.85      -83.11    138.46 o 
  -6   6   8      245.97      245.49    154.78 o 
  -5   6   8       33.49       58.58    151.55 o 
  -4   6   8      693.06      651.76    164.10 o 
  -3   6   8       21.44      -12.44    188.14 o 
  -2   6   8      383.13      286.26    264.53 o 
  -9   7   8      585.68      423.68    152.06 o 
  -8   7   8       44.45       88.84    145.80 o 
  -7   7   8       14.31       30.66    148.76 o 
  -6   7   8      148.68      123.38    159.14 o 
  -5   7   8      300.33      250.46    184.98 o 
  -4   7   8       25.14       33.22    201.19 o 
  -8   8   8       40.80       93.13    189.42 o 
  -7   8   8       42.47        9.37    166.64 o 
  -6   8   8      103.59      105.35    181.14 o 
  -5   8   8       16.71       11.22    208.78 o 
   3 -11   9       99.41      113.91    167.26 o 
   4 -11   9      207.81      155.51    166.20 o 
   5 -11   9       20.32       10.01    165.31 o 
   6 -11   9       44.26      -88.24    139.22 o 
   0 -10   9       25.76       36.96    165.43 o 
   1 -10   9      728.59      585.44    174.18 o 
   2 -10   9        4.61       76.05    160.19 o 
   3 -10   9       20.59       33.40    158.82 o 
   4 -10   9        6.39      -16.20    130.26 o 
   5 -10   9       41.49      -32.78    143.01 o 
   6 -10   9      117.30      172.44    142.90 o 
   7 -10   9      129.75       81.21    133.31 o 
  -2  -9   9       66.73      -27.35    174.96 o 
  -1  -9   9      314.69      354.95    164.56 o 
   0  -9   9        9.55       19.88    158.85 o 
   1  -9   9     1429.82     1372.11    147.43 o 
   2  -9   9      108.75      196.71    126.31 o 
   3  -9   9      763.21      655.52    140.99 o 
   4  -9   9      556.37      483.05    137.56 o 
   5  -9   9      267.56      223.31    154.94 o 
   6  -9   9      154.73      255.97    154.03 o 
   7  -9   9        7.39       47.69    157.65 o 
   8  -9   9      116.66      255.15    133.34 o 
  -3  -8   9        7.28      -30.13    164.25 o 
  -2  -8   9      236.84      214.55    160.03 o 
  -1  -8   9       13.92       92.63    155.07 o 
   0  -8   9       23.69      -34.66    124.52 o 
   1  -8   9     4589.67     4408.71    149.18 o 
   2  -8   9     1523.97     1599.77    125.66 o 
   3  -8   9        4.14      137.48    103.32 o 
   4  -8   9       74.62      140.27    116.93 o 
   5  -8   9       93.50      110.60    110.58 o 
   6  -8   9        5.28      -93.27    135.97 o 
   7  -8   9       64.43       80.83    126.82 o 
   8  -8   9       15.23      -61.01    131.07 o 
   9  -8   9       17.28     -157.50    371.52 o 
  -4  -7   9      359.65      295.11    164.56 o 
  -3  -7   9     1965.03     1745.86    150.87 o 
  -2  -7   9        4.80      -47.57    123.98 o 
  -1  -7   9       70.31      156.01    106.62 o 
   0  -7   9       64.77      170.55    116.16 o 
   1  -7   9     2280.33     2320.65    127.48 o 
   2  -7   9      960.27     1005.94    117.99 o 
   3  -7   9      369.05      226.93     93.65 o 
   4  -7   9       60.97       75.58     92.44 o 
   5  -7   9     1316.27     1064.10    120.56 o 
   6  -7   9      180.27      136.94    145.79 o 
   7  -7   9        9.71       60.82    108.50 o 
   8  -7   9      216.54      265.81    159.14 o 
   9  -7   9      108.33      198.79    174.22 o 
  -5  -6   9        1.88       76.02    144.98 o 
  -4  -6   9       27.44       74.72    138.91 o 
  -3  -6   9     2240.50     2341.66    139.05 o 
  -2  -6   9      360.57      396.97    107.58 o 
  -1  -6   9      724.25      728.25    118.59 o 
   0  -6   9      210.03      112.28     85.33 o 
   1  -6   9     2854.65     2792.26    125.40 o 
   2  -6   9     4507.08     4710.86    203.96 o 
   3  -6   9     1503.36     1548.78    155.71 o 
   4  -6   9     4607.72     4916.76    286.05 o 
   5  -6   9        5.04        9.57     81.44 o 
   6  -6   9      501.62      412.47    118.71 o 
   7  -6   9      302.23      367.97    126.19 o 
   8  -6   9        0.33        9.70    129.75 o 
   9  -6   9        3.05       33.12    172.28 o 
  -6  -5   9       67.05       28.03    162.29 o 
  -5  -5   9        2.21       28.06    154.10 o 
  -4  -5   9      458.20      317.14    108.82 o 
  -3  -5   9    10814.39    10057.98    382.14 o 
  -2  -5   9     1426.42     1367.56     88.52 o 
  -1  -5   9      282.72      329.30    111.51 o 
   0  -5   9       82.25       54.96    110.86 o 
   1  -5   9      141.84       59.17     99.07 o 
   2  -5   9      257.10      241.50     91.20 o 
   3  -5   9       25.81       65.40     98.84 o 
   4  -5   9     3497.70     3441.01    136.32 o 
   5  -5   9        0.31      -14.22     92.93 o 
   6  -5   9      694.09      424.58    106.52 o 
   7  -5   9       39.67        9.09    152.99 o 
   8  -5   9       10.72      -48.47    159.58 o 
  -7  -4   9      202.52      277.53    165.01 o 
  -6  -4   9      227.11      216.69    157.18 o 
  -5  -4   9      550.32      435.57    100.63 o 
  -4  -4   9      434.97      264.16     95.37 o 
  -3  -4   9     5338.18     4966.00    233.58 o 
  -2  -4   9      196.59      161.84     91.95 o 
  -1  -4   9        9.40        2.57     76.60 o 
   0  -4   9     1528.01     1733.94     98.61 o 
   1  -4   9      193.30      294.19    109.55 o 
   2  -4   9      526.31      485.42    110.47 o 
   3  -4   9     1195.85     1103.63     83.98 o 
   4  -4   9     9779.20     9994.96    512.69 o 
   5  -4   9     1730.43     1498.69    143.39 o 
   6  -4   9       61.66       61.21     95.86 o 
   7  -4   9       50.93      -15.82    139.08 o 
   8  -4   9       96.76       44.00    132.64 o 
  -8  -3   9       14.26       71.80    164.67 o 
  -7  -3   9      296.20      411.79    159.43 o 
  -6  -3   9      479.86      467.88    151.50 o 
  -5  -3   9      186.54      137.05     82.06 o 
  -4  -3   9       99.77      221.18     90.82 o 
  -3  -3   9     7523.70     7372.57    754.09 o 
  -2  -3   9     4493.30     4110.01     98.98 o 
  -1  -3   9     4092.21     4221.46    122.63 o 
   0  -3   9    10575.08    12873.67    296.91 o 
   1  -3   9      938.37      984.75    113.78 o 
   2  -3   9     1820.83     1858.37    117.11 o 
   3  -3   9      579.41      606.63    102.66 o 
   4  -3   9     2201.35     2267.57    150.00 o 
   5  -3   9      651.55      655.69    118.40 o 
   6  -3   9        5.24      100.22    122.94 o 
   7  -3   9      132.97      108.79    129.72 o 
   8  -3   9        2.05      -40.45    125.56 o 
  -8  -2   9      122.82       40.51    160.65 o 
  -7  -2   9     2061.42     2749.75    149.09 o 
  -6  -2   9      248.54      225.04    105.83 o 
  -5  -2   9      529.97      402.55     88.02 o 
  -4  -2   9     1935.46     1655.88    116.93 o 
  -3  -2   9      262.17      183.08     88.69 o 
  -2  -2   9       23.43       20.20    106.64 o 
  -1  -2   9      670.71      672.66    111.05 o 
   0  -2   9    18493.84    22516.11    362.26 o 
   1  -2   9      151.22      177.84     84.00 o 
   2  -2   9       80.02       79.98     83.68 o 
   3  -2   9      253.35      204.28     91.89 o 
   4  -2   9     2044.95     2460.10    285.92 o 
   5  -2   9     1332.59     1166.14    202.22 o 
   6  -2   9      155.91      191.71    127.16 o 
   7  -2   9      203.52      110.81    164.11 o 
  -9  -1   9      523.84      618.39    149.99 o 
  -8  -1   9      193.26      195.22    157.65 o 
  -7  -1   9     1025.37     1240.54    154.37 o 
  -6  -1   9      171.25      157.37     94.02 o 
  -5  -1   9      276.79      165.20     92.29 o 
  -4  -1   9       95.25      148.29    108.33 o 
  -3  -1   9       39.25      -23.89     89.19 o 
  -2  -1   9      262.55      259.36    108.64 o 
  -1  -1   9     1777.99     2136.01    119.79 o 
   0  -1   9    23421.89    29630.13   1297.05 o 
   1  -1   9      365.71      316.78    114.51 o 
   2  -1   9      486.58      343.54    103.94 o 
   3  -1   9      143.82      166.65    114.09 o 
   4  -1   9       56.03      135.53    116.88 o 
   5  -1   9        8.77       52.98    152.47 o 
   6  -1   9       48.69       93.15    142.64 o 
   7  -1   9      475.47      398.13    152.96 o 
  -9   0   9       68.10       94.47    121.34 o 
  -8   0   9       68.05      272.79    153.27 o 
  -7   0   9     1284.77     1294.15    139.73 o 
  -6   0   9       28.80       -7.72    112.86 o 
  -5   0   9      225.55      229.66    111.07 o 
  -4   0   9      166.82      190.29     89.81 o 
  -3   0   9     6858.32     7139.34    788.13 o 
  -2   0   9     4420.22     4311.79    240.40 o 
  -1   0   9      818.03      843.23     83.41 o 
   0   0   9    10487.66    12654.78   1205.92 o 
   1   0   9     2509.41     2845.66    279.59 o 
   2   0   9      604.72      736.97    117.48 o 
   3   0   9     1556.69     1618.62    293.36 o 
   4   0   9      112.75      126.41    120.49 o 
   5   0   9        4.54       37.34    155.34 o 
   6   0   9       49.92       63.39    163.88 o 
 -10   1   9      214.65      279.22    136.41 o 
  -9   1   9      387.65      370.23    114.82 o 
  -8   1   9     1519.28     2122.14    169.76 o 
  -7   1   9       56.33       60.95    116.47 o 
  -6   1   9      561.51      483.88     94.66 o 
  -5   1   9     1049.93      961.84    107.96 o 
  -4   1   9     6367.27     6166.26    212.16 o 
  -3   1   9      495.60      478.00    113.88 o 
  -2   1   9       82.93       99.04    111.27 o 
  -1   1   9       45.17      115.55    101.29 o 
   0   1   9     3138.91     3916.98    235.29 o 
   1   1   9      727.53      782.37    123.84 o 
   2   1   9      228.66      208.01    135.37 o 
   3   1   9      714.58      617.09    181.02 o 
   4   1   9      134.91      204.79    169.91 o 
   5   1   9      151.57      107.07    144.68 o 
 -10   2   9       28.29       -3.88    133.98 o 
  -9   2   9       50.57       29.22    157.20 o 
  -8   2   9      188.19      278.92    122.41 o 
  -7   2   9      106.10      143.65     95.88 o 
  -6   2   9      469.83      444.76    103.80 o 
  -5   2   9       12.50       38.08     92.85 o 
  -4   2   9     4157.17     4203.08    293.51 o 
  -3   2   9     1974.39     2097.77    122.96 o 
  -2   2   9     1997.48     2116.17    133.85 o 
  -1   2   9     1496.93     1614.59    122.80 o 
   0   2   9       13.52       31.64    114.62 o 
   1   2   9      129.19      169.66    122.23 o 
   2   2   9      579.48      648.38    193.69 o 
   3   2   9     2618.99     3427.22    829.98 o 
   4   2   9      112.13      110.34    177.29 o 
 -10   3   9      121.32      302.49    163.05 o 
  -9   3   9        4.05      -94.71    157.34 o 
  -8   3   9      508.25      373.73    111.06 o 
  -7   3   9     1760.52     1968.07    142.86 o 
  -6   3   9     1550.92     1639.91    111.96 o 
  -5   3   9      116.38      112.64    117.19 o 
  -4   3   9     3972.24     4296.35    272.65 o 
  -3   3   9       56.08       84.18    114.30 o 
  -2   3   9      565.12      555.73    118.06 o 
  -1   3   9       67.31       64.41    127.82 o 
   0   3   9      142.57      139.54    119.30 o 
   1   3   9       56.13       24.57    158.74 o 
   2   3   9       39.62      -13.88    180.92 o 
   3   3   9      563.12      481.56    240.72 o 
 -10   4   9       30.11       13.94    165.00 o 
  -9   4   9      293.53      337.00    161.10 o 
  -8   4   9      190.16      219.35    127.15 o 
  -7   4   9      520.47      481.46    109.06 o 
  -6   4   9      508.99      458.20    121.13 o 
  -5   4   9     1328.17     1536.08    154.14 o 
  -4   4   9      429.45      318.38    119.45 o 
  -3   4   9      277.96      188.55    118.69 o 
  -2   4   9       36.10       -3.59    123.73 o 
  -1   4   9       84.19       77.85    124.96 o 
   0   4   9      577.04      356.43    197.51 o 
   1   4   9      123.72       82.41    222.87 o 
   2   4   9       12.73       35.25    267.39 o 
 -10   5   9      180.91      265.41    167.27 o 
  -9   5   9        7.21       17.90    161.71 o 
  -8   5   9       15.25       38.84    127.30 o 
  -7   5   9      773.10      808.82    158.70 o 
  -6   5   9      270.54      334.29    152.50 o 
  -5   5   9      936.61      958.02    155.52 o 
  -4   5   9       24.80      -41.63    151.15 o 
  -3   5   9        6.54        3.79    165.11 o 
  -2   5   9      462.78      353.59    192.05 o 
  -1   5   9      678.52      508.23    226.79 o 
  -9   6   9        6.99       37.47    135.14 o 
  -8   6   9      469.84      306.91    135.04 o 
  -7   6   9       58.24      -17.57    159.75 o 
  -6   6   9        3.22      -19.03    156.10 o 
  -5   6   9      463.91      448.78    166.02 o 
  -4   6   9      461.27      513.59    167.42 o 
  -3   6   9      303.65      259.29    197.92 o 
  -2   6   9       52.32       56.55    301.80 o 
  -8   7   9       11.39      -30.60    149.07 o 
  -7   7   9      192.81      190.68    165.01 o 
  -6   7   9       16.05       19.64    177.39 o 
  -5   7   9       63.09       32.81    178.26 o 
  -4   7   9      139.75       88.07    209.54 o 
   0 -10  10        3.81      -87.58    271.48 o 
   1 -10  10       46.08       29.72    147.50 o 
   2 -10  10      140.13      129.00    164.71 o 
   3 -10  10      809.93      644.60    165.33 o 
   4 -10  10      387.83      180.34    124.74 o 
   5 -10  10      505.79      304.78    146.37 o 
   6 -10  10      132.13       50.15    146.45 o 
   7 -10  10        7.06     -146.15    179.63 o 
  -1  -9  10     1042.20      840.10    171.34 o 
   0  -9  10      522.42      375.03    147.87 o 
   1  -9  10      186.47       92.62    158.54 o 
   2  -9  10      252.97      174.75    156.30 o 
   3  -9  10      360.22      418.34    155.71 o 
   4  -9  10        1.58      -19.65    153.89 o 
   5  -9  10       77.93      -36.23    156.14 o 
   6  -9  10      193.99      131.19    158.41 o 
   7  -9  10        7.86      120.13    130.29 o 
   8  -9  10        9.62      -61.41    166.33 o 
  -3  -8  10      293.89      197.76    166.97 o 
  -2  -8  10       17.04       67.83    142.80 o 
  -1  -8  10      718.99      587.05    143.75 o 
   0  -8  10      118.74      174.39    152.97 o 
   1  -8  10       80.71       19.82    151.48 o 
   2  -8  10      257.67      179.34    124.80 o 
   3  -8  10      397.72      395.00    135.12 o 
   4  -8  10      128.40       71.36    134.48 o 
   5  -8  10      492.67      446.76    127.21 o 
   6  -8  10     1528.15     1310.19    133.07 o 
   7  -8  10      310.79      322.76    131.75 o 
   8  -8  10        7.75      -46.72    134.50 o 
  -4  -7  10        7.38      -20.44    146.99 o 
  -3  -7  10      467.19      458.97    144.56 o 
  -2  -7  10       24.48       -5.47    126.23 o 
  -1  -7  10     3396.31     3627.60    164.35 o 
   0  -7  10     1207.09     1190.73    123.41 o 
   1  -7  10     2726.52     2773.63    214.42 o 
   2  -7  10      182.80      215.33     93.81 o 
   3  -7  10       93.68      100.78    114.81 o 
   4  -7  10      240.27      319.35    105.95 o 
   5  -7  10      261.00      321.91    106.21 o 
   6  -7  10      791.95      753.19    127.54 o 
   7  -7  10      123.28      138.19    141.83 o 
   8  -7  10       17.73       10.70    162.89 o 
  -5  -6  10      286.96      386.41    148.73 o 
  -4  -6  10      105.70      178.02    157.32 o 
  -3  -6  10      816.66      677.42    127.91 o 
  -2  -6  10     1697.52     1661.19    122.03 o 
  -1  -6  10      417.25      365.82     88.86 o 
   0  -6  10      175.85      183.97    114.66 o 
   1  -6  10     1128.61     1071.92    114.69 o 
   2  -6  10     1420.98     1384.58    100.08 o 
   3  -6  10      683.83      504.53    116.93 o 
   4  -6  10       10.49      -61.00     93.78 o 
   5  -6  10       14.14      -17.62     96.22 o 
   6  -6  10     1563.04     1485.01    156.62 o 
   7  -6  10      493.24      431.44    130.10 o 
   8  -6  10      155.64      196.77    147.69 o 
  -6  -5  10       11.62      -22.46    163.91 o 
  -5  -5  10      150.04      172.66    156.44 o 
  -4  -5  10       66.73       79.27    135.34 o 
  -3  -5  10       28.78       77.65     95.76 o 
  -2  -5  10      736.81      658.81    117.83 o 
  -1  -5  10     1571.54     1489.48     91.91 o 
   0  -5  10        3.19        1.43    112.37 o 
   1  -5  10     2630.90     2749.96    111.81 o 
   2  -5  10     6424.91     6218.35    224.35 o 
   3  -5  10      991.83      936.26     98.09 o 
   4  -5  10       79.02      110.32     93.29 o 
   5  -5  10      901.07      739.47    118.89 o 
   6  -5  10       83.26       47.55    124.13 o 
   7  -5  10       30.70       95.04    127.54 o 
   8  -5  10       38.46       27.03    134.38 o 
  -7  -4  10      499.70      318.51    138.76 o 
  -6  -4  10        0.56        5.25    128.69 o 
  -5  -4  10     1017.49     1136.32    155.26 o 
  -4  -4  10       55.53       89.00    115.27 o 
  -3  -4  10       56.47      102.86    112.79 o 
  -2  -4  10     1258.24     1158.99    117.39 o 
  -1  -4  10      222.35      252.70    100.42 o 
   0  -4  10     6328.83     7346.65    459.05 o 
   1  -4  10      217.02      164.38     80.24 o 
   2  -4  10     6535.56     6659.87    571.82 o 
   3  -4  10     1811.62     1739.41    218.38 o 
   4  -4  10      715.13      488.17     96.29 o 
   5  -4  10       19.35       15.55    117.51 o 
   6  -4  10      377.33      436.48    154.05 o 
   7  -4  10       57.87       51.67    142.69 o 
   8  -4  10       34.04      250.70    185.44 o 
  -8  -3  10       21.72      -44.26    159.61 o 
  -7  -3  10     1745.44     1931.60    282.94 o 
  -6  -3  10     1113.36     1154.20    159.03 o 
  -5  -3  10        2.34      136.35     82.05 o 
  -4  -3  10      424.42      345.44    114.51 o 
  -3  -3  10     1553.60     1288.26    109.60 o 
  -2  -3  10      452.41      343.89    110.89 o 
  -1  -3  10     1160.72     1104.28     95.03 o 
   0  -3  10     1947.75     1944.46    100.50 o 
   1  -3  10      128.12       88.42     91.07 o 
   2  -3  10     5461.13     6364.14    567.89 o 
   3  -3  10      888.60      894.81    106.48 o 
   4  -3  10      405.13      376.93    105.74 o 
   5  -3  10        1.87      100.88    116.40 o 
   6  -3  10        4.55       51.35    153.42 o 
   7  -3  10       88.38      245.08    161.68 o 
  -8  -2  10       41.78       42.35    144.86 o 
  -7  -2  10      218.72      229.57    139.61 o 
  -6  -2  10      308.69      379.27    142.86 o 
  -5  -2  10      171.03      219.35    114.07 o 
  -4  -2  10     1876.47     1639.10    107.61 o 
  -3  -2  10      543.98      559.35    111.94 o 
  -2  -2  10     1036.44      973.10     94.99 o 
  -1  -2  10      134.56      182.76     88.84 o 
   0  -2  10     5822.95     6801.19    190.31 o 
   1  -2  10     5109.54     5806.50    140.24 o 
   2  -2  10     1013.09     1166.87    116.89 o 
   3  -2  10      230.96      207.07     94.32 o 
   4  -2  10      947.88      774.78    125.66 o 
   5  -2  10     1313.06     1409.40    291.09 o 
   6  -2  10      315.62      268.50    145.85 o 
   7  -2  10        1.58        8.19    166.62 o 
  -9  -1  10       11.96       23.53    125.03 o 
  -8  -1  10        7.37       38.68    156.57 o 
  -7  -1  10      334.50      295.74    138.25 o 
  -6  -1  10     1812.05     1657.79     91.80 o 
  -5  -1  10      793.00      716.28    115.27 o 
  -4  -1  10     8953.42     9209.68    745.71 o 
  -3  -1  10      194.35       21.71    111.05 o 
  -2  -1  10     4189.57     4138.42    111.51 o 
  -1  -1  10     1541.32     1630.39    119.33 o 
   0  -1  10       41.08      162.63    112.47 o 
   1  -1  10      510.95      472.44     96.17 o 
   2  -1  10      458.19      527.09    115.95 o 
   3  -1  10      306.13      273.27    118.23 o 
   4  -1  10      125.78       80.23    151.62 o 
   5  -1  10      590.25      523.50    159.72 o 
   6  -1  10       41.57       79.47    163.65 o 
  -9   0  10        2.06     -165.13    161.55 o 
  -8   0  10        3.85      -54.94    155.55 o 
  -7   0  10      391.83      436.50    123.61 o 
  -6   0  10        4.44        1.87    116.01 o 
  -5   0  10       19.75      -27.37     92.08 o 
  -4   0  10     6505.16     5875.29    230.31 o 
  -3   0  10     1079.66      944.58    117.06 o 
  -2   0  10     1023.73     1029.18     96.14 o 
  -1   0  10       91.05       42.30    112.21 o 
   0   0  10      248.36      292.44    115.33 o 
   1   0  10      917.01     1143.41    120.97 o 
   2   0  10       47.04       84.25    117.65 o 
   3   0  10      599.87      474.54    137.63 o 
   4   0  10        2.76       70.41    154.62 o 
   5   0  10      951.92      756.85    167.22 o 
  -9   1  10       25.24       86.27    129.35 o 
  -8   1  10      562.85      668.57    141.55 o 
  -7   1  10      122.19      145.24    149.08 o 
  -6   1  10      113.46       87.04     95.35 o 
  -5   1  10      319.76      260.49    114.21 o 
  -4   1  10     7685.78     7167.18    607.89 o 
  -3   1  10     1961.00     1735.85    121.43 o 
  -2   1  10      486.98      486.59    114.89 o 
  -1   1  10       69.07       34.36    103.33 o 
   0   1  10     1747.97     2204.00    131.43 o 
   1   1  10      521.98      509.76    120.49 o 
   2   1  10       31.86       -3.31    119.56 o 
   3   1  10      628.02      730.94    179.11 o 
   4   1  10      115.39      150.85    168.37 o 
   5   1  10      127.38       10.08    177.14 o 
  -9   2  10       33.69       -2.13    130.81 o 
  -8   2  10      666.49      685.31    158.42 o 
  -7   2  10      541.99      613.64    124.83 o 
  -6   2  10      554.46      646.91    120.38 o 
  -5   2  10      339.43      294.22    116.01 o 
  -4   2  10     1154.05     1022.75    119.58 o 
  -3   2  10     2678.86     2630.43    170.59 o 
  -2   2  10      148.22      267.17    110.72 o 
  -1   2  10     2465.74     2963.67    182.64 o 
   0   2  10       20.70       18.38    124.09 o 
   1   2  10      196.64      165.98    138.22 o 
   2   2  10        0.46      -29.70    161.72 o 
   3   2  10      276.09      213.33    177.92 o 
   4   2  10       56.75       57.45    173.38 o 
 -10   3  10        0.46       12.32    226.18 o 
  -9   3  10       22.67       74.41    159.14 o 
  -8   3  10     1724.95     2410.47    210.21 o 
  -7   3  10       15.70      -66.56    125.23 o 
  -6   3  10       18.72     -103.72    118.86 o 
  -5   3  10       95.25      111.90    117.19 o 
  -4   3  10      210.40      278.70    116.83 o 
  -3   3  10      830.22      884.90    122.28 o 
  -2   3  10      105.18       98.17    118.55 o 
  -1   3  10     1525.07     1736.52    142.66 o 
   0   3  10       95.28      105.12    152.96 o 
   1   3  10      617.83      604.01    196.40 o 
   2   3  10       67.91       56.33    197.44 o 
   3   3  10       44.33       62.09    213.80 o 
  -9   4  10        8.91       71.60    132.00 o 
  -8   4  10      695.37      673.33    132.33 o 
  -7   4  10        2.64       90.31    153.89 o 
  -6   4  10      139.35       51.29    125.28 o 
  -5   4  10        6.25      -57.56    150.68 o 
  -4   4  10      285.83      340.06    133.42 o 
  -3   4  10      128.49      113.11    159.98 o 
  -2   4  10      258.50      275.76    169.18 o 
  -1   4  10     2156.01     2434.00    171.81 o 
   0   4  10      415.47      278.55    202.81 o 
   1   4  10       32.73       86.55    219.92 o 
  -9   5  10       59.66       48.01    134.90 o 
  -8   5  10      442.53      330.87    163.64 o 
  -7   5  10      276.25      289.35    160.80 o 
  -6   5  10      222.97      304.13    157.16 o 
  -5   5  10      669.98      767.97    183.37 o 
  -4   5  10       71.55       96.16    170.39 o 
  -3   5  10        2.69       40.82    156.84 o 
  -2   5  10        0.55       57.58    194.31 o 
  -1   5  10      465.27      290.51    222.63 o 
  -8   6  10        1.03        3.20    166.02 o 
  -7   6  10       16.93       -8.48    163.16 o 
  -6   6  10        3.97       27.67    160.94 o 
  -5   6  10      280.66      255.80    162.28 o 
  -4   6  10      117.01       32.99    178.78 o 
  -3   6  10       37.15      -31.03    199.77 o 
  -2   6  10       15.59       54.07    273.69 o 
  -6   7  10       41.15       51.72    289.47 o 
   1 -10  11        9.66       62.12    170.48 o 
   2 -10  11       47.38      217.50    165.45 o 
   3 -10  11      119.99       79.55    164.26 o 
   4 -10  11        3.70       -1.05    163.35 o 
   5 -10  11      191.05      208.77    136.04 o 
   6 -10  11        4.53      -57.77    183.79 o 
  -1  -9  11      269.20      151.77    168.76 o 
   0  -9  11       25.20       -3.16    163.66 o 
   1  -9  11       56.09      169.09    141.74 o 
   2  -9  11      143.75       38.81    157.49 o 
   3  -9  11      826.09      522.45    144.89 o 
   4  -9  11      207.03       84.00    157.95 o 
   5  -9  11      510.60      328.30    145.43 o 
   6  -9  11       55.84       68.05    132.38 o 
   7  -9  11       66.02      -31.07    124.82 o 
  -3  -8  11       51.01      109.41    370.31 o 
  -2  -8  11      499.03      375.61    165.91 o 
  -1  -8  11      173.42       59.47    160.65 o 
   0  -8  11      304.07      320.76    156.59 o 
   1  -8  11      116.41       64.61    154.04 o 
   2  -8  11      784.71      725.96    155.70 o 
   3  -8  11        7.28      -29.39    114.58 o 
   4  -8  11      240.46      359.11    153.25 o 
   5  -8  11     1004.73      784.49    114.22 o 
   6  -8  11       47.03        0.85    158.24 o 
   7  -8  11        2.02       -9.57    162.43 o 
  -4  -7  11      269.08      336.10    167.09 o 
  -3  -7  11      201.71      238.01    143.94 o 
  -2  -7  11      209.82      177.10    129.56 o 
  -1  -7  11        6.02       76.99    135.66 o 
   0  -7  11        1.22       57.80    113.33 o 
   1  -7  11      431.72      307.47     99.38 o 
   2  -7  11      663.82      440.81    109.18 o 
   3  -7  11      108.28       96.96    124.73 o 
   4  -7  11      446.60      441.34    150.30 o 
   5  -7  11      978.45      755.80    156.59 o 
   6  -7  11       87.52       48.92    155.84 o 
   7  -7  11       37.29      104.06    112.69 o 
  -5  -6  11      445.49      233.54    152.37 o 
  -4  -6  11       67.28      -40.92    144.77 o 
  -3  -6  11       29.15       93.79    136.28 o 
  -2  -6  11       17.89      116.89    133.23 o 
  -1  -6  11       14.90      -59.87     95.77 o 
   0  -6  11        7.67       11.79    115.86 o 
   1  -6  11      146.09       10.36     95.36 o 
   2  -6  11     3949.74     3659.17    234.78 o 
   3  -6  11     1115.05      903.64    119.79 o 
   4  -6  11       16.68       14.46     95.14 o 
   5  -6  11      570.70      607.61    153.29 o 
   6  -6  11      402.05      234.09    119.52 o 
   7  -6  11      117.01       84.67    131.65 o 
  -6  -5  11       71.55      150.23    165.76 o 
  -5  -5  11     1219.79     1087.14    147.99 o 
  -4  -5  11      668.03      767.57    154.96 o 
  -3  -5  11     1419.57     1384.81    131.20 o 
  -2  -5  11     1755.86     1513.46    103.70 o 
  -1  -5  11        3.72       69.02    112.99 o 
   0  -5  11      499.89      395.17     94.65 o 
   1  -5  11     3454.31     3542.71    110.66 o 
   2  -5  11      555.36      511.29    116.45 o 
   3  -5  11      200.84      130.02    115.42 o 
   4  -5  11       51.96       52.67    116.92 o 
   5  -5  11       16.25      152.86    122.97 o 
   6  -5  11       95.33       41.23    127.61 o 
   7  -5  11       58.51       32.43    132.08 o 
  -7  -4  11        0.28      -62.67    226.70 o 
  -6  -4  11      363.07      222.60    132.98 o 
  -5  -4  11       95.92      118.42    126.05 o 
  -4  -4  11       62.99        5.22    116.99 o 
  -3  -4  11       16.52     -141.81     94.66 o 
  -2  -4  11     3807.55     3784.61    330.81 o 
  -1  -4  11      551.69      502.31    114.52 o 
   0  -4  11       10.16       23.27     78.42 o 
   1  -4  11     1003.04      965.36    179.12 o 
   2  -4  11     1310.05     1504.23    119.64 o 
   3  -4  11     1373.79     1155.93    100.14 o 
   4  -4  11       59.14      120.42    106.29 o 
   5  -4  11      167.10      157.70    152.54 o 
   6  -4  11       42.81       85.87    157.34 o 
   7  -4  11      259.55      156.68    136.61 o 
  -7  -3  11       76.50       88.17    146.30 o 
  -6  -3  11        6.68       79.04    154.63 o 
  -5  -3  11      460.90      436.98    122.37 o 
  -4  -3  11       22.40       62.09    114.93 o 
  -3  -3  11      306.80      256.69    103.45 o 
  -2  -3  11    10958.15    10989.28    186.11 o 
  -1  -3  11     1474.36     1583.61     99.74 o 
   0  -3  11        8.69       48.17     89.56 o 
   1  -3  11     2004.12     2496.97    122.66 o 
   2  -3  11      124.11      100.50     93.90 o 
   3  -3  11       90.88       48.78     95.24 o 
   4  -3  11      152.16      154.85    114.68 o 
   5  -3  11      586.75      610.37    155.80 o 
   6  -3  11       55.39      181.77    161.09 o 
   7  -3  11       29.82      -87.77    292.16 o 
  -8  -2  11       36.00      -45.83    146.97 o 
  -7  -2  11      274.08      229.24    142.23 o 
  -6  -2  11       64.10      140.54    150.71 o 
  -5  -2  11       21.23       23.99    104.70 o 
  -4  -2  11     1086.79      980.29    118.14 o 
  -3  -2  11     1637.55     1625.15    119.65 o 
  -2  -2  11     4820.05     5580.59    168.64 o 
  -1  -2  11     2423.93     3063.56    178.13 o 
   0  -2  11     1035.55     1003.54     98.53 o 
   1  -2  11      354.61      236.99    115.41 o 
   2  -2  11      231.33      328.14    115.87 o 
   3  -2  11       20.77       62.61    118.56 o 
   4  -2  11       42.40       92.41    137.30 o 
   5  -2  11      416.14      269.75    145.51 o 
   6  -2  11      112.69       48.76    148.95 o 
  -8  -1  11      114.98      144.13    146.27 o 
  -7  -1  11      255.23      294.56    155.55 o 
  -6  -1  11     1465.69     1561.54    155.41 o 
  -5  -1  11      463.80      348.52     95.29 o 
  -4  -1  11       12.70       40.13     91.58 o 
  -3  -1  11      588.32      514.80     94.83 o 
  -2  -1  11     5544.18     6361.78    136.86 o 
  -1  -1  11     1006.32     1236.83    118.41 o 
   0  -1  11      689.67      782.59    106.15 o 
   1  -1  11     1033.67     1041.52     93.98 o 
   2  -1  11       49.30       20.94    118.37 o 
   3  -1  11      452.41      478.97    154.17 o 
   4  -1  11      561.43      567.94    158.39 o 
   5  -1  11      207.56      196.97    164.99 o 
  -9   0  11       30.38       85.70    135.37 o 
  -8   0  11      115.97      202.43    143.51 o 
  -7   0  11       67.65      112.60    137.21 o 
  -6   0  11     1524.87     1919.27    148.49 o 
  -5   0  11       40.74       79.82    102.56 o 
  -4   0  11      104.87      151.18     91.69 o 
  -3   0  11     2226.36     2277.02    123.40 o 
  -2   0  11      303.82      344.63     94.76 o 
  -1   0  11      141.03      175.96    104.19 o 
   0   0  11      616.13      685.09    108.11 o 
   1   0  11     3946.58     5235.84    461.38 o 
   2   0  11     1037.52     1162.87    143.37 o 
   3   0  11        2.78       75.36    156.25 o 
   4   0  11      100.28      131.34    161.40 o 
   5   0  11       56.01      130.75    173.76 o 
  -9   1  11       25.31       28.29    134.29 o 
  -8   1  11      650.41      949.27    162.02 o 
  -7   1  11       80.67       82.94    154.64 o 
  -6   1  11     2404.90     2653.87    219.95 o 
  -5   1  11      584.08      480.71     97.35 o 
  -4   1  11     1239.60     1175.69    100.48 o 
  -3   1  11       52.21       87.03    115.51 o 
  -2   1  11      339.54      332.10    117.78 o 
  -1   1  11       44.72       19.70    117.60 o 
   0   1  11        3.93      -57.84    119.74 o 
   1   1  11     2127.29     2825.12    376.88 o 
   2   1  11      181.88      267.37    179.14 o 
   3   1  11       20.02        5.89    160.61 o 
   4   1  11       72.85       64.50    173.73 o 
  -9   2  11       14.24      -22.43    146.42 o 
  -8   2  11      154.78       80.12    158.24 o 
  -7   2  11      387.11      331.60    139.94 o 
  -6   2  11      595.24      466.12    125.96 o 
  -5   2  11       27.13      138.55    115.84 o 
  -4   2  11      205.76      141.26     96.24 o 
  -3   2  11       25.68      -10.92    117.62 o 
  -2   2  11        7.50      -15.81    118.85 o 
  -1   2  11      214.05      197.85    121.71 o 
   0   2  11       70.85        0.26    154.32 o 
   1   2  11     1764.24     2373.59    284.04 o 
   2   2  11      659.46      705.30    209.31 o 
   3   2  11       92.09       33.72    167.25 o 
  -9   3  11       20.41      -41.46    162.91 o 
  -8   3  11      171.56      307.47    130.97 o 
  -7   3  11      613.88      559.49    132.27 o 
  -6   3  11      211.01      198.16    125.81 o 
  -5   3  11        1.41       63.85    151.45 o 
  -4   3  11     1040.66     1029.73    156.45 o 
  -3   3  11     1789.63     2022.96    168.64 o 
  -2   3  11      232.38      211.80    154.62 o 
  -1   3  11       34.16       95.17    162.50 o 
   0   3  11      215.48      247.09    165.90 o 
   1   3  11      201.99      128.96    201.01 o 
   2   3  11       34.25      -18.90    206.48 o 
  -9   4  11       12.76       48.48    135.10 o 
  -8   4  11       47.98      139.15    131.84 o 
  -7   4  11      229.66      406.98    159.14 o 
  -6   4  11        4.48        7.28    112.24 o 
  -5   4  11      481.92      505.57    158.53 o 
  -4   4  11       21.37       40.63    155.52 o 
  -3   4  11      627.28      723.57    160.33 o 
  -2   4  11       12.25       -6.04    173.88 o 
  -1   4  11        1.68      -25.67    167.43 o 
   0   4  11       31.58      -17.74    200.77 o 
  -8   5  11       26.44      -23.84    137.41 o 
  -7   5  11       89.49       73.87    164.38 o 
  -6   5  11        3.64       34.86    161.81 o 
  -5   5  11      181.84      180.83    162.30 o 
  -4   5  11        0.32       16.91    161.09 o 
  -3   5  11      742.29      534.01    180.53 o 
  -2   5  11      131.59       95.54    190.60 o 
  -1   5  11       50.13       32.94    252.34 o 
  -6   6  11       12.92        5.25    165.83 o 
  -5   6  11      158.30      133.30    174.82 o 
  -4   6  11      229.98      155.23    189.02 o 
   3 -10  12       49.80       43.42    158.89 o 
   4 -10  12      205.87     -125.79    215.19 o 
   0  -9  12        1.30       62.42    116.02 o 
   1  -9  12      163.91      161.43    145.93 o 
   2  -9  12      157.30      -52.46    145.99 o 
   3  -9  12      181.49      205.31    144.90 o 
   4  -9  12       45.42      -39.50    161.53 o 
   5  -9  12        8.40      -83.84    145.31 o 
   6  -9  12       21.91      -37.45    139.21 o 
  -2  -8  12        3.12       93.32    135.25 o 
  -1  -8  12      191.76      226.07    145.28 o 
   0  -8  12       38.58        8.68    159.31 o 
   1  -8  12      572.11      564.75    185.70 o 
   2  -8  12        8.07        0.25    126.43 o 
   3  -8  12      127.01      127.85    155.25 o 
   4  -8  12      285.43      216.94    119.07 o 
   5  -8  12      309.25      215.18    131.64 o 
   6  -8  12      180.35       11.73    163.37 o 
  -3  -7  12      341.89      258.28    135.46 o 
  -2  -7  12       10.10      -10.02    129.33 o 
  -1  -7  12      888.26      794.13    113.91 o 
   0  -7  12     1086.42     1010.89    157.97 o 
   1  -7  12     1381.80     1212.12    129.65 o 
   2  -7  12       13.71      -74.60    151.00 o 
   3  -7  12     1098.52     1040.73    155.85 o 
   4  -7  12        4.11      -10.06    125.93 o 
   5  -7  12       15.70       49.28    128.44 o 
   6  -7  12       14.62       98.18    160.05 o 
   7  -7  12       21.09      -41.17    261.83 o 
  -4  -6  12       51.34       80.69    145.75 o 
  -3  -6  12       99.96       79.65    129.08 o 
  -2  -6  12      836.30      599.78    139.92 o 
  -1  -6  12       60.23       -5.27    151.29 o 
   0  -6  12      602.72      496.03    120.11 o 
   1  -6  12     2080.29     1729.11    117.05 o 
   2  -6  12      733.34      661.55    137.81 o 
   3  -6  12       54.01       25.68    123.18 o 
   4  -6  12      288.78      299.47    125.37 o 
   5  -6  12       19.13       49.68    155.69 o 
   6  -6  12       31.32      -56.53    160.21 o 
   7  -6  12       69.92      174.00    212.18 o 
  -5  -5  12      124.92      146.74    162.00 o 
  -4  -5  12       69.74       53.61    155.07 o 
  -3  -5  12     1478.29     1390.97    156.49 o 
  -2  -5  12      164.17      170.95    106.40 o 
  -1  -5  12       16.90        2.46     83.40 o 
   0  -5  12     1911.47     2167.90    127.46 o 
   1  -5  12     1861.19     1693.98    105.65 o 
   2  -5  12     1083.50     1046.25    100.52 o 
   3  -5  12       43.10      -13.47    147.28 o 
   4  -5  12       40.90      -10.23    153.44 o 
   5  -5  12      192.23      213.36    155.54 o 
   6  -5  12      155.79       63.46    114.52 o 
  -6  -4  12       11.97       18.62    133.04 o 
  -5  -4  12      193.68      153.21    156.44 o 
  -4  -4  12      199.57      211.36    137.36 o 
  -3  -4  12     1167.02     1123.43    124.37 o 
  -2  -4  12      866.82      678.77     92.54 o 
  -1  -4  12     1883.76     1974.21    124.93 o 
   0  -4  12      224.27      139.92    115.87 o 
   1  -4  12      328.44      221.34    117.07 o 
   2  -4  12     1442.82     1404.16    123.40 o 
   3  -4  12      819.78      742.18    142.42 o 
   4  -4  12     1065.50     1056.58    174.96 o 
   5  -4  12       16.46       28.46    156.13 o 
   6  -4  12       65.78       97.00    134.19 o 
  -7  -3  12       12.06     -106.64    165.16 o 
  -6  -3  12      859.09      660.31    144.81 o 
  -5  -3  12        0.14        5.99    151.12 o 
  -4  -3  12      525.39      285.65    135.27 o 
  -3  -3  12     3671.24     4126.98    563.12 o 
  -2  -3  12      237.77      200.50    105.37 o 
  -1  -3  12      151.41      186.31     94.10 o 
   0  -3  12     1160.13     1136.70     99.86 o 
   1  -3  12        5.27       92.07     94.16 o 
   2  -3  12      326.23      334.54     99.00 o 
   3  -3  12      604.33      685.83    152.85 o 
   4  -3  12      576.16      484.05    141.22 o 
   5  -3  12        7.59       57.34    112.86 o 
   6  -3  12      196.69       94.87    151.66 o 
  -7  -2  12      150.61      244.97    161.84 o 
  -6  -2  12      859.48      696.38    142.58 o 
  -5  -2  12      106.10      171.71    134.78 o 
  -4  -2  12      153.16       45.93     95.71 o 
  -3  -2  12      832.01      789.36    119.91 o 
  -2  -2  12       77.69       14.01    115.87 o 
  -1  -2  12      454.46      452.29     83.85 o 
   0  -2  12      200.18      210.74     94.64 o 
   1  -2  12      415.97      414.20    119.78 o 
   2  -2  12        0.28       66.41    118.53 o 
   3  -2  12     1147.60     1200.64    186.24 o 
   4  -2  12     1423.53     1470.82    138.34 o 
   5  -2  12      181.14      240.37    164.35 o 
  -8  -1  12       15.54       27.47    123.67 o 
  -7  -1  12       86.47      125.61    158.39 o 
  -6  -1  12     1787.96     1730.30    160.84 o 
  -5  -1  12      633.85      629.29    134.98 o 
  -4  -1  12       91.23       32.37     88.05 o 
  -3  -1  12      454.80      390.70    116.17 o 
  -2  -1  12     1738.54     1948.68    161.79 o 
  -1  -1  12      717.37      722.81    127.39 o 
   0  -1  12     1931.35     2135.05    179.05 o 
   1  -1  12      372.00      368.76     99.80 o 
   2  -1  12      248.68      154.57    154.74 o 
   3  -1  12      284.94      213.67    159.56 o 
   4  -1  12      201.51      203.73    163.01 o 
  -8   0  12       94.37       88.90    163.81 o 
  -7   0  12      706.09     1010.98    131.77 o 
  -6   0  12      229.89      180.59    153.75 o 
  -5   0  12      450.32      235.47    107.14 o 
  -4   0  12       28.93       61.19     94.49 o 
  -3   0  12      623.37      456.11    106.36 o 
  -2   0  12       20.46      129.13     87.50 o 
  -1   0  12      123.99      118.73    107.50 o 
   0   0  12      967.59     1026.44    103.15 o 
   1   0  12      160.12      158.72    155.18 o 
   2   0  12      254.77      267.80    157.78 o 
   3   0  12      213.19      143.55    162.12 o 
   4   0  12      225.72      108.30    183.19 o 
  -8   1  12       54.44      -49.78    163.32 o 
  -7   1  12       85.59      143.85    157.20 o 
  -6   1  12      263.10      201.10    125.47 o 
  -5   1  12      311.71      257.16    150.89 o 
  -4   1  12       12.58       75.43     98.91 o 
  -3   1  12     1006.48     1025.79    123.85 o 
  -2   1  12      134.89      190.83    120.81 o 
  -1   1  12     1114.10     1552.13    158.98 o 
   0   1  12     1570.02     1919.70    161.78 o 
   1   1  12       19.68      -63.00    157.32 o 
   2   1  12       93.66       37.33    161.85 o 
   3   1  12       22.17      -15.91    174.98 o 
  -8   2  12        0.28       48.96    121.76 o 
  -7   2  12      138.88      153.52    159.15 o 
  -6   2  12      105.15      189.39    154.80 o 
  -5   2  12        2.38      135.68    152.20 o 
  -4   2  12       70.36       23.73    152.97 o 
  -3   2  12     1962.52     2075.53    135.33 o 
  -2   2  12      550.82      619.10    157.62 o 
  -1   2  12       15.57       62.21    170.52 o 
   0   2  12      178.18      180.96    175.22 o 
   1   2  12       29.32       -3.80    162.43 o 
   2   2  12        0.49      -17.08    165.45 o 
  -8   3  12      204.42      147.07    165.32 o 
  -7   3  12      202.67      275.64    145.95 o 
  -6   3  12        5.10      -34.84    158.36 o 
  -5   3  12        4.53       -5.53    157.15 o 
  -4   3  12      207.99       24.29    158.99 o 
  -3   3  12      661.80      704.83    161.70 o 
  -2   3  12      114.55      142.55    159.28 o 
  -1   3  12       74.05      139.03    161.40 o 
   0   3  12      112.30      114.54    172.29 o 
   1   3  12       57.87      123.45    337.05 o 
  -8   4  12        7.24      -46.46    214.71 o 
  -7   4  12      199.81      141.77    135.14 o 
  -6   4  12       31.83      130.28    132.63 o 
  -5   4  12       28.56       21.64    161.52 o 
  -4   4  12      167.06      307.56    162.59 o 
  -3   4  12      231.90      298.50    164.71 o 
  -2   4  12      322.45      185.65    181.61 o 
  -1   4  12       25.83       43.14    173.71 o 
  -6   5  12       46.84       -6.20    167.10 o 
  -5   5  12       20.47       -5.34    172.24 o 
  -4   5  12       99.12       76.17    166.73 o 
  -3   5  12        9.96        3.61    471.31 o 
   1  -9  13       74.72      108.59    166.96 o 
   2  -9  13       51.33       23.69    134.07 o 
   3  -9  13      870.75      625.06    168.34 o 
   4  -9  13      127.01      128.44    134.53 o 
  -1  -8  13      175.39       92.96    125.93 o 
   0  -8  13      212.31      116.16    145.42 o 
   1  -8  13      154.67      180.00    132.39 o 
   2  -8  13       60.07       73.65    159.29 o 
   3  -8  13      566.25      347.79    162.78 o 
   4  -8  13      295.67      116.56    162.44 o 
   5  -8  13      135.56      257.50    133.96 o 
  -3  -7  13       30.92       59.92    140.64 o 
  -2  -7  13       66.28       23.07    162.57 o 
  -1  -7  13     1545.86     1085.49    137.76 o 
   0  -7  13        9.98       69.29    156.29 o 
   1  -7  13       10.74      -11.05    127.49 o 
   2  -7  13        9.96      -72.34    126.42 o 
   3  -7  13      267.84      343.50    156.89 o 
   4  -7  13      248.45      217.45    130.90 o 
   5  -7  13       47.34      -45.79    133.23 o 
   6  -7  13      175.05       25.59    262.27 o 
  -4  -6  13       42.20       86.96    164.71 o 
  -3  -6  13      113.11      219.72    142.80 o 
  -2  -6  13        1.28      -65.86    127.90 o 
  -1  -6  13     1416.22     1501.23    161.59 o 
   0  -6  13       54.42       82.38    125.16 o 
   1  -6  13      111.39       43.68    125.32 o 
   2  -6  13       67.48       63.42    152.53 o 
   3  -6  13        4.66       99.17    124.37 o 
   4  -6  13       57.43      220.97    139.53 o 
   5  -6  13      179.04      154.07    163.07 o 
   6  -6  13      694.20      399.77    187.88 o 
  -5  -5  13        5.55       54.40    164.08 o 
  -4  -5  13      620.48      459.65    163.20 o 
  -3  -5  13      543.05      456.10    140.05 o 
  -2  -5  13      118.42       22.25    124.15 o 
  -1  -5  13     2019.05     1983.36    133.16 o 
   0  -5  13      310.58      132.87    108.34 o 
   1  -5  13      363.57      289.77    136.23 o 
   2  -5  13      441.80      297.06    108.36 o 
   3  -5  13       23.86      179.34    152.09 o 
   4  -5  13       15.21       50.00    137.98 o 
   5  -5  13       12.81       47.48    161.55 o 
   6  -5  13      290.79      236.79    204.89 o 
  -6  -4  13      153.02      151.03    185.44 o 
  -5  -4  13      502.13      501.08    155.50 o 
  -4  -4  13      249.95      286.72    128.83 o 
  -3  -4  13      399.17      351.95    124.76 o 
  -2  -4  13      549.48      390.05    152.24 o 
  -1  -4  13      151.57      316.57    149.38 o 
   0  -4  13       31.83       52.87    141.06 o 
   1  -4  13       19.97       18.31    121.72 o 
   2  -4  13      485.80      366.05    138.18 o 
   3  -4  13       93.40       73.64    154.95 o 
   4  -4  13       93.44      -22.12    159.15 o 
   5  -4  13       12.50      199.93    161.54 o 
  -6  -3  13       13.22      -26.47    132.48 o 
  -5  -3  13      292.80      227.54    141.81 o 
  -4  -3  13      771.17      682.50    110.32 o 
  -3  -3  13      295.56      285.91    152.54 o 
  -2  -3  13      543.16      531.16    144.17 o 
  -1  -3  13        4.96       63.67    104.48 o 
   0  -3  13        1.43       11.40     97.08 o 
   1  -3  13      599.77      713.99    153.75 o 
   2  -3  13     2290.32     2543.65    181.02 o 
   3  -3  13        0.02       42.53    127.92 o 
   4  -3  13       66.99       95.25    160.01 o 
   5  -3  13        7.39       63.38    134.04 o 
  -7  -2  13      204.04      224.85    165.32 o 
  -6  -2  13        0.40       79.60    112.40 o 
  -5  -2  13     1005.62      802.74    113.74 o 
  -4  -2  13       23.57      131.08    106.10 o 
  -3  -2  13        7.23      -12.40    132.27 o 
  -2  -2  13      158.12       -5.08    131.78 o 
  -1  -2  13      953.41     1106.35    123.24 o 
   0  -2  13      993.92      910.96    155.11 o 
   1  -2  13       49.13       68.63    136.69 o 
   2  -2  13      860.76      937.88    129.46 o 
   3  -2  13       10.11       63.02    128.86 o 
   4  -2  13       18.20        9.28    163.19 o 
  -7  -1  13      394.88      252.70    135.09 o 
  -6  -1  13      571.92      488.34    159.16 o 
  -5  -1  13       22.85     -108.71    125.13 o 
  -4  -1  13      688.59      598.80    126.16 o 
  -3  -1  13       43.72      118.63    148.62 o 
  -2  -1  13       59.77      132.15    146.85 o 
  -1  -1  13      795.04     1124.75    155.26 o 
   0  -1  13      361.04      533.82    153.74 o 
   1  -1  13        1.54      102.53    155.37 o 
   2  -1  13      923.01     1053.48    165.01 o 
   3  -1  13       50.58       87.88    162.56 o 
   4  -1  13        6.09      -68.54    217.92 o 
  -7   0  13       42.64       18.67    131.52 o 
  -6   0  13      235.32      228.44    129.68 o 
  -5   0  13       14.60       44.94    124.56 o 
  -4   0  13      101.33      263.64    150.57 o 
  -3   0  13      240.93      132.33    152.99 o 
  -2   0  13      496.70      443.71    155.07 o 
  -1   0  13      714.02      817.90    134.23 o 
   0   0  13      990.67     1211.68    162.60 o 
   1   0  13      368.85      383.77    161.40 o 
   2   0  13        7.25       93.15    162.13 o 
   3   0  13        2.58      -58.33    167.22 o 
  -8   1  13       52.36      106.29    200.18 o 
  -7   1  13        0.01       36.48    161.09 o 
  -6   1  13      530.62      479.44    114.06 o 
  -5   1  13      540.72      409.15    129.95 o 
  -4   1  13     1043.58      823.34    157.97 o 
  -3   1  13        6.87      -41.56    155.68 o 
  -2   1  13      589.26      526.13    159.89 o 
  -1   1  13      169.23      226.28    159.11 o 
   0   1  13       59.61      117.25    160.48 o 
   1   1  13       26.01      -65.62    162.29 o 
   2   1  13        1.59      -30.04    166.77 o 
  -7   2  13      145.24      -43.32    147.29 o 
  -6   2  13        2.11       78.97    159.90 o 
  -5   2  13      233.55      213.86    159.87 o 
  -4   2  13      320.20      221.10    159.01 o 
  -3   2  13       16.29       89.30    159.59 o 
  -2   2  13      286.08      229.60    163.04 o 
  -1   2  13      100.13       88.61    162.61 o 
   0   2  13       50.00       38.85    163.68 o 
   1   2  13       46.31      157.50    412.40 o 
  -7   3  13      109.53      129.17    149.71 o 
  -6   3  13        2.79       40.02    134.03 o 
  -5   3  13      425.11      382.91    164.67 o 
  -4   3  13      495.68      379.43    165.43 o 
  -3   3  13      312.11      275.67    147.89 o 
  -2   3  13       32.28       61.83    170.49 o 
  -1   3  13       37.63       52.82    174.46 o 
  -6   4  13      164.87      193.63    188.73 o 
  -5   4  13       41.99      127.94    167.98 o 
  -4   4  13       13.70       54.37    166.60 o 
  -3   4  13       90.78      137.42    228.26 o 
   0  -8  14      107.51       57.54    137.72 o 
   1  -8  14       82.53      153.74    133.28 o 
   2  -8  14        3.05        5.27    134.06 o 
   3  -8  14       15.64      130.29    135.15 o 
   4  -8  14        5.14      -16.83    289.76 o 
  -2  -7  14       18.42      -59.75    185.45 o 
  -1  -7  14      497.69      228.48    117.65 o 
   0  -7  14      399.39      186.45    164.12 o 
   1  -7  14       88.15       72.42    131.14 o 
   2  -7  14        0.93       99.10    141.32 o 
   3  -7  14      282.42      328.28    122.12 o 
   4  -7  14      254.61      247.39    134.76 o 
  -3  -6  14      217.06       44.38    165.77 o 
  -2  -6  14       68.30       80.30    161.56 o 
  -1  -6  14       84.99      191.74    129.98 o 
   0  -6  14      417.38      346.99    159.00 o 
   1  -6  14       31.46       -1.09    140.69 o 
   2  -6  14      551.88      364.56    122.05 o 
   3  -6  14        2.93      -40.00    159.30 o 
   4  -6  14      135.08      -30.07    164.56 o 
  -4  -5  14      132.38      298.49    164.10 o 
  -3  -5  14        1.03      -20.62    130.50 o 
  -2  -5  14      116.41      257.82    118.93 o 
  -1  -5  14       18.35        1.44    156.26 o 
   0  -5  14      170.05      446.70    155.84 o 
   1  -5  14       11.73      129.98    127.58 o 
   2  -5  14      565.98      425.76    130.06 o 
   3  -5  14        3.66       17.54    160.05 o 
   4  -5  14      458.46      377.81    164.27 o 
  -5  -4  14      529.85      348.56    166.82 o 
  -4  -4  14       70.62       63.63    161.10 o 
  -3  -4  14       63.12       88.97    156.73 o 
  -2  -4  14       36.62       13.02    155.83 o 
  -1  -4  14      162.09      115.27    154.48 o 
   0  -4  14        7.53        3.90    153.43 o 
   1  -4  14       75.82      -14.46    155.99 o 
   2  -4  14     1278.98     1284.64    135.97 o 
   3  -4  14      403.52      380.62    134.03 o 
   4  -4  14       29.36       47.04    164.26 o 
  -5  -3  14      427.54      243.58    146.84 o 
  -4  -3  14      504.98      275.50    120.15 o 
  -3  -3  14      194.97      208.47    127.34 o 
  -2  -3  14     1741.10     1849.52    246.14 o 
  -1  -3  14       14.66       -8.84    152.99 o 
   0  -3  14      120.14      137.66    124.79 o 
   1  -3  14        1.79       61.29    139.01 o 
   2  -3  14      379.52      304.89    122.18 o 
   3  -3  14      123.96      132.17    162.90 o 
   4  -3  14       57.55       43.29    167.42 o 
  -6  -2  14        8.66       57.97    131.94 o 
  -5  -2  14        2.20      -15.31    119.69 o 
  -4  -2  14       26.36       49.86    126.05 o 
  -3  -2  14       23.22      -18.17    126.31 o 
  -2  -2  14     1142.94      873.74    142.53 o 
  -1  -2  14        7.09       30.63    125.58 o 
   0  -2  14      265.67      247.35    157.64 o 
   1  -2  14        2.97      102.95    118.79 o 
   2  -2  14      318.98      216.05    147.14 o 
   3  -2  14      245.17      174.60    167.23 o 
  -6  -1  14        2.27      124.16    114.50 o 
  -5  -1  14       63.49       52.32    158.40 o 
  -4  -1  14       46.41       55.88    155.39 o 
  -3  -1  14      173.51      278.39    127.29 o 
  -2  -1  14     2746.95     2675.88    219.34 o 
  -1  -1  14      275.89      237.08    158.26 o 
   0  -1  14       55.39        0.09    158.10 o 
   1  -1  14       11.09       70.60    160.33 o 
   2  -1  14        2.12       97.94    164.98 o 
  -7   0  14       34.36        9.62    201.49 o 
  -6   0  14      138.72      150.30    133.42 o 
  -5   0  14      255.88      190.71    144.31 o 
  -4   0  14      177.30      148.80    157.05 o 
  -3   0  14       25.12       97.97    127.82 o 
  -2   0  14      753.91      667.94    163.38 o 
  -1   0  14      142.18       60.67    160.89 o 
   0   0  14        0.48       49.31    162.11 o 
   1   0  14       94.87      164.96    165.46 o 
  -6   1  14      307.98      253.74    124.87 o 
  -5   1  14      108.96       79.12    161.96 o 
  -4   1  14       26.23      107.47    143.89 o 
  -3   1  14        2.84        3.94    131.68 o 
  -2   1  14      461.38      404.33    164.09 o 
  -1   1  14      303.17      223.74    166.77 o 
   0   1  14       41.30       31.68    166.03 o 
  -6   2  14      469.94      342.91    169.35 o 
  -5   2  14       44.46       60.96    164.82 o 
  -4   2  14      124.78      201.78    164.66 o 
  -3   2  14       48.62        0.63    149.30 o 
  -2   2  14        4.66       31.28    146.56 o 
  -1   2  14        7.30       24.27    171.92 o 
   0  -7  15       97.55       73.93    140.64 o 
   1  -7  15       45.42       74.76    164.86 o 
   2  -7  15        1.73      -38.25    136.85 o 
  -2  -6  15        1.62      135.61    139.10 o 
  -1  -6  15       61.75      119.48    163.95 o 
   0  -6  15      132.13      160.50    123.10 o 
   1  -6  15        9.03       89.62    145.22 o 
   2  -6  15       29.80       99.76    133.04 o 
   3  -6  15       40.79      -24.29    154.59 o 
  -3  -5  15      102.37       61.29    134.37 o 
  -2  -5  15        1.90     -106.10    115.10 o 
  -1  -5  15      210.82      257.58    161.40 o 
   0  -5  15     1294.92      905.59    151.11 o 
   1  -5  15      246.12      197.15    163.18 o 
   2  -5  15        1.46       64.63    131.66 o 
   3  -5  15       80.00       58.65    165.46 o 
  -4  -4  15        9.41       38.93    134.94 o 
  -3  -4  15        6.01       64.19    132.23 o 
  -2  -4  15      253.05      163.40    161.72 o 
  -1  -4  15       31.39      117.66    160.35 o 
   0  -4  15      691.60      508.30    135.28 o 
   1  -4  15      156.00      -10.28    146.01 o 
   2  -4  15        3.13       91.79    132.42 o 
   3  -4  15        7.00      172.06    184.24 o 
  -4  -3  15        8.28      -14.58    162.31 o 
  -3  -3  15        5.72       72.68    143.01 o 
  -2  -3  15      135.18       92.10    130.53 o 
  -1  -3  15       33.73       61.16    130.10 o 
   0  -3  15     1153.70     1059.32    166.84 o 
   1  -3  15      300.56      305.16    116.63 o 
   2  -3  15      101.55      -19.09    134.77 o 
  -5  -2  15      110.53      105.02    148.19 o 
  -4  -2  15      283.73      250.31    116.61 o 
  -3  -2  15        6.75      -46.79    143.21 o 
  -2  -2  15      302.48      146.62    132.63 o 
  -1  -2  15      393.02      354.91    163.35 o 
   0  -2  15      116.58      164.44    133.48 o 
   1  -2  15       18.17       22.02    146.58 o 
   2  -2  15       49.37      133.73    195.41 o 
  -5  -1  15        5.47      -35.10    133.87 o 
  -4  -1  15      312.90      145.48    125.25 o 
  -3  -1  15       19.66       -8.50    131.92 o 
  -2  -1  15        0.32      -92.79    161.40 o 
  -1  -1  15       57.26      -22.99    146.42 o 
   0  -1  15      113.60      132.64    147.39 o 
   1  -1  15        5.47       17.36    171.07 o 
  -5   0  15       13.47       12.89    135.93 o 
  -4   0  15      318.02      151.16    136.47 o 
  -3   0  15        7.19       85.34    163.06 o 
  -2   0  15        1.47      151.24    163.94 o 
  -1   0  15       49.54       84.04    166.63 o 
   0   0  15        8.72      203.68    223.45 o 
  -4   1  15       37.24      -63.27    167.11 o 
  -3   1  15        8.60       12.05    166.34 o 
  -2   1  15       68.81       16.36    162.47 o 
  -1  -5  16      209.21      -23.68    206.16 o 
   0  -5  16       77.46       91.96    144.26 o 
  -2  -4  16       63.09      -51.81    175.39 o 
  -1  -4  16      228.33      168.70    127.56 o 
   0  -4  16       48.00       85.05    136.15 o 
  -3  -3  16      177.56      -24.05    290.97 o 
  -2  -3  16        0.07       46.39    134.38 o 
  -1  -3  16       81.39      107.53    135.46 o 
   0  -3  16       10.62       56.51    179.53 o 
  -3  -2  16       90.23       63.76    202.34 o 
  -2  -2  16        0.68       27.00    170.64 o 
  -1  -2  16        0.35        4.94    176.05 o 
                                                 
